# Supplementary material for: Exploring the causal relationship between gut microbiota and thromboembolism: A Mendelian randomization study
Source: Medicine (Baltimore). 2025 Nov 14;104(46):e45790. doi: 10.1097/MD.0000000000045790 (PMC12622754; doi:10.1097/MD.0000000000045790)
Supplement: Supplementary file 1 [file medi-104-e45790-s001.xlsx]

## Sheet: Sheet1
Supplementary Table S1. Detailed information of instrumental variables used in MR analyses(P < 1×10-5, clump_kb = 10000, clump_r2 = 0.001)
Bacterial taxa	chr	pos	SNP	Other_allele	Effect_allele	Beta	se	P-value	F
Actinomyces	6	67207371	rs34583783	T	G	0.126596	0.0268461	4.48529e-06	22.2371
Actinomyces	15	99492313	rs2715439	T	C	0.0746684	0.0164822	6.27e-06	20.5232
Actinomyces	10	4782841	rs4146653	A	G	0.0985224	0.0214182	4.49647e-06	21.1594
Actinomyces	6	133007480	rs35011108	G	A	0.232634	0.0512044	6.33832e-06	20.641
Actinomyces	6	169224781	rs4073240	A	G	0.0749687	0.0167368	7.94274e-06	20.0638
Actinomyces	10	127532121	rs7915461	C	T	0.18776	0.0401636	5.91984e-06	21.8544
Actinomyces	3	101352439	rs71315246	G	A	-0.0969809	0.021925	9.82978e-06	19.5655
Actinomyces	10	121356829	rs10787984	C	G	0.094316	0.0213513	9.62305e-06	19.5129
Adlercreutzia	4	171281359	rs7680684	T	C	-0.083381	0.0168901	9.76904e-07	24.3708
Adlercreutzia	1	201061818	rs2147798	G	C	0.0922959	0.0192121	1.39877e-06	23.0788
Adlercreutzia	5	94059857	rs80078995	T	A	-0.11324	0.0232586	1.57358e-06	23.7044
Adlercreutzia	18	75009770	rs2717140	T	C	-0.119225	0.0251081	2.04594e-06	22.548
Adlercreutzia	6	123909083	rs9490822	T	C	-0.0734512	0.0155789	2.54421e-06	22.2292
Adlercreutzia	5	31991834	rs12522517	T	A	-0.104884	0.0234695	4.41254e-06	19.9717
Adlercreutzia	7	48844151	rs13231526	A	C	0.143237	0.0311654	4.81355e-06	21.1234
Adlercreutzia	1	69444163	rs6664405	C	T	-0.0953084	0.0210752	5.23422e-06	20.4513
Adlercreutzia	10	135204950	rs1046175	G	C	0.112758	0.0255994	6.35889e-06	19.4015
Adlercreutzia	17	48864179	rs9915817	C	T	0.0749219	0.016833	8.21673e-06	19.8104
Adlercreutzia	3	105355971	rs55719207	A	G	-0.0699243	0.0158036	9.60505e-06	19.5769
Adlercreutzia	11	98386085	rs11604400	T	C	-0.102524	0.0234834	9.74463e-06	19.0604
Akkermansia	4	95027272	rs11729256	C	T	0.0750473	0.0150184	6.58393e-07	24.9702
Akkermansia	11	130280667	rs4936098	G	A	0.0649225	0.0135934	1.10359e-06	22.8105
Akkermansia	6	56341481	rs9349825	G	A	-0.0703407	0.0147133	2.59886e-06	22.8557
Akkermansia	4	100544188	rs74542928	C	T	0.112623	0.0236434	1.4802e-06	22.6898
Akkermansia	16	81063149	rs2602429	T	C	0.0745352	0.0156201	2.71569e-06	22.7695
Akkermansia	1	41074472	rs61779207	A	G	-0.0760539	0.0167769	6.32116e-06	20.5503
Akkermansia	1	105422565	rs11184341	C	G	0.0655855	0.0142236	4.06353e-06	21.2615
Akkermansia	10	5064327	rs4242783	A	G	0.0685454	0.0147701	2.99799e-06	21.5373
Akkermansia	18	49473635	rs117107102	G	A	0.204406	0.0431629	3.01139e-06	22.4268
Akkermansia	15	97570657	rs12908520	A	G	0.061772	0.0130954	2.26482e-06	22.2509
Akkermansia	12	130309670	rs111862613	C	T	0.0911199	0.0196748	3.39236e-06	21.4489
Akkermansia	20	31867840	rs941682	A	G	-0.0632957	0.0143777	9.17126e-06	19.3808
Alistipes	7	135778919	rs67281112	C	G	0.0634575	0.0137846	3.91578e-06	21.1923
Alistipes	1	19790706	rs67705352	G	T	-0.0532404	0.0110864	1.65123e-06	23.0622
Alistipes	7	62443498	rs11769002	A	G	-0.0528793	0.0109389	1.44962e-06	23.3683
Alistipes	11	17511427	rs7129639	A	C	-0.0524955	0.0109584	1.78422e-06	22.9484
Alistipes	9	14080129	rs1689282	C	A	-0.0520061	0.0113942	5.27578e-06	20.8325
Alistipes	5	177755179	rs11958296	G	A	-0.0981222	0.0218272	9.29574e-06	20.2087
Alistipes	21	40580258	rs8130320	G	A	-0.049002	0.010717	4.83612e-06	20.9064
Alistipes	11	130887552	rs2875322	C	T	-0.0580945	0.0131432	8.77703e-06	19.5373
Alistipes	10	127787142	rs2290844	T	C	0.0813969	0.0191632	9.10135e-06	18.0418
Alistipes	8	144428720	rs2450745	C	A	-0.080524	0.0184702	7.11836e-06	19.0068
Alistipes	9	112120264	rs62576416	C	T	0.0492647	0.0109733	7.50368e-06	20.1557
Alistipes	13	38057357	rs1107244	A	G	0.0758558	0.0171182	3.59059e-06	19.6363
Alistipes	17	52776479	rs34417064	G	A	-0.048202	0.0106868	7.00749e-06	20.3437
Alistipes	2	178000949	rs12990744	T	C	-0.0776618	0.0172986	8.20725e-06	20.1556
Alistipes	20	41191335	rs4810359	G	A	-0.0652428	0.0146155	7.49669e-06	19.9267
Allisonella	9	79110160	rs602075	G	A	0.168974	0.0296976	3.56575e-08	32.3742
Allisonella	9	100150556	rs35778461	T	C	0.146679	0.0297186	1.2063e-06	24.3601
Allisonella	2	33607071	rs6742198	A	G	0.149152	0.0316484	3.34514e-06	22.2102
Allisonella	5	114286707	rs1901739	G	T	0.115769	0.0248626	3.58801e-06	21.6814
Allisonella	7	137968010	rs76904847	A	G	0.148523	0.0334857	6.08751e-06	19.6731
Allisonella	12	28018998	rs35110698	C	T	-0.146322	0.0320852	5.72322e-06	20.7974
Allisonella	10	122413451	rs7898615	G	T	0.167966	0.0373586	8.87277e-06	20.2145
Allisonella	11	88632972	rs594561	T	C	0.112231	0.0251681	9.41103e-06	19.8849
Allisonella	18	75370866	rs685403	C	G	-0.175203	0.0404474	4.88394e-06	18.763
Alloprevotella	8	69994816	rs12675596	T	G	0.145669	0.0290678	9.63726e-07	25.1136
Alloprevotella	4	189076705	rs58212166	G	A	-0.161506	0.0359102	7.93614e-06	20.2274
Alloprevotella	21	40993008	rs34619204	A	G	-0.156037	0.0344392	8.8419e-06	20.528
Alloprevotella	3	79794395	rs17380632	T	A	0.125564	0.0280409	9.27121e-06	20.0515
Alloprevotella	3	152805600	rs4680035	G	A	-0.119599	0.0259446	4.99052e-06	21.2503
Alloprevotella	1	234126516	rs4364940	G	A	0.126418	0.0282207	8.58353e-06	20.0669
Alloprevotella	21	36053643	rs2154444	G	T	0.138234	0.0308961	8.36755e-06	20.0182
Anaerofilum	12	117811409	rs816292	C	T	-0.113003	0.02204	2.64038e-07	26.2877
Anaerofilum	2	191139151	rs79598899	T	C	0.182586	0.0357284	3.74728e-07	26.1159
Anaerofilum	1	247145690	rs4506496	A	G	0.10309	0.0212861	1.4866e-06	23.4552
Anaerofilum	3	129686434	rs712981	C	A	0.10076	0.0202902	6.83115e-07	24.6603
Anaerofilum	10	125294406	rs17105491	C	G	-0.193107	0.0411187	1.56819e-06	22.0557
Anaerofilum	11	1051715	rs10794359	C	T	-0.0953524	0.02006	2.23496e-06	22.5945
Anaerofilum	14	30991358	rs17096874	T	C	-0.126337	0.0268919	2.8603e-06	22.0708
Anaerofilum	17	6450532	rs356049	A	G	0.132603	0.0289802	6.55844e-06	20.9365
Anaerofilum	2	3838940	rs1563175	C	A	0.0923834	0.0202157	5.53848e-06	20.8838
Anaerofilum	2	76698142	rs17012738	G	T	0.0903417	0.0200239	7.24168e-06	20.3553
Anaerofilum	9	104339812	rs9299345	C	T	-0.1364	0.0302372	8.04309e-06	20.349
Anaerofilum	12	67167461	rs4244069	A	G	-0.146775	0.0326594	9.81202e-06	20.1969
Anaerostipes	16	77574020	rs7193624	T	C	0.0750642	0.0150723	5.35482e-07	24.803
Anaerostipes	10	117383184	rs2804244	G	A	-0.053089	0.0110983	2.04051e-06	22.8822
Anaerostipes	21	25873624	rs62215703	A	G	0.0644965	0.0136702	1.9777e-06	22.2599
Anaerostipes	2	228018671	rs2396460	C	T	-0.0512653	0.0109555	2.91088e-06	21.8967
Anaerostipes	9	13525082	rs3900776	A	G	-0.110013	0.0236302	2.74765e-06	21.6748
Anaerostipes	3	171100102	rs2014785	C	T	0.0515687	0.0112199	4.68061e-06	21.125
Anaerostipes	2	142774333	rs62157625	C	T	0.088573	0.0185548	1.44909e-06	22.7872
Anaerostipes	2	39351569	rs6726833	A	C	-0.0877497	0.0189408	3.32217e-06	21.4631
Anaerostipes	9	1582701	rs6474958	G	A	-0.0500065	0.0112001	6.74483e-06	19.9347
Anaerostipes	4	169690814	rs6854026	C	T	-0.0508482	0.0109075	3.19578e-06	21.732
Anaerostipes	19	1497547	rs78735375	C	A	-0.137429	0.0305304	5.33384e-06	20.2623
Anaerostipes	8	128397494	rs7823228	C	G	-0.0621085	0.0136614	5.84203e-06	20.6686
Anaerostipes	1	67595108	rs13376554	T	A	0.197389	0.0458642	7.72059e-06	18.5224
Anaerostipes	17	2850737	rs60983350	A	G	-0.0539901	0.0116575	4.42054e-06	21.4494
Anaerostipes	11	105615253	rs10502061	G	A	0.0835752	0.0192017	7.93539e-06	18.9442
Anaerotruncus	13	38058413	rs6563550	C	T	0.0877135	0.0176745	2.34517e-07	24.6286
Anaerotruncus	14	30607199	rs8005030	T	C	0.0554447	0.0117854	2.28298e-06	22.1324
Anaerotruncus	2	12200752	rs4669806	T	G	0.0576389	0.0122994	2.4206e-06	21.9616
Anaerotruncus	14	30418008	rs10150232	G	A	0.0567088	0.0124877	6.67667e-06	20.6222
Anaerotruncus	9	78630894	rs1272208	T	G	-0.0611743	0.0129831	4.27982e-06	22.2015
Anaerotruncus	8	74713100	rs12056802	G	C	0.0774194	0.0177178	6.12679e-06	19.0933
Anaerotruncus	11	89040226	rs11018566	G	A	-0.156465	0.0366032	6.13709e-06	18.2724
Anaerotruncus	4	172808992	rs7675045	T	A	-0.0497815	0.0110573	6.91883e-06	20.2691
Anaerotruncus	3	150855371	rs1431492	T	C	-0.0654996	0.0146188	7.35565e-06	20.0749
Anaerotruncus	6	165015261	rs9347879	C	T	0.050618	0.011049	4.22333e-06	20.9877
Anaerotruncus	2	211663702	rs17734739	C	T	0.0660052	0.014908	7.42772e-06	19.6027
Anaerotruncus	15	33459867	rs6494922	G	A	0.0903106	0.0202257	6.62362e-06	19.9376
Anaerotruncus	12	76523655	rs34449434	C	A	-0.0497004	0.0113402	9.85065e-06	19.2078
Anaerotruncus	14	77502546	rs7155595	A	C	0.0539336	0.0118903	7.54982e-06	20.5747
Anaerotruncus	4	88163243	rs115414803	C	A	-0.144356	0.0317524	6.83473e-06	20.6688
Anaerotruncus	11	54908652	rs2704155	A	T	-0.106235	0.0234815	5.4183e-06	20.4683
Bacteroides	3	10593224	rs6795673	T	C	0.0538565	0.0105251	3.37909e-07	26.1832
Bacteroides	6	29143451	rs28757219	A	T	0.0818398	0.0170319	1.2942e-06	23.089
Bacteroides	13	24910476	rs9507307	T	C	0.0604456	0.0129128	2.1271e-06	21.9124
Bacteroides	20	58605432	rs66474973	T	G	0.0812515	0.0164479	6.80966e-07	24.4029
Bacteroides	1	10644351	rs11585893	G	A	-0.0740746	0.0147633	1.79511e-06	25.175
Bacteroides	9	112855426	rs495004	G	C	-0.0607475	0.0129865	3.42092e-06	21.8811
Bacteroides	19	24342250	rs17619981	G	T	0.0880978	0.0187002	2.68683e-06	22.1941
Bacteroides	14	22045949	rs2023437	C	T	-0.0782325	0.0167634	5.01824e-06	21.7796
Bacteroides	3	77215327	rs66710942	T	C	0.0488038	0.0107412	5.86259e-06	20.6443
Bacteroides	6	41519430	rs13207588	G	A	-0.059205	0.0131195	7.48504e-06	20.365
Bacteroides	3	62019400	rs2366421	A	T	-0.0528153	0.0117124	7.64945e-06	20.3341
Bacteroides	1	102960989	rs1340391	C	T	-0.0592004	0.0132244	6.7301e-06	20.0399
Barnesiella	4	5730954	rs2276875	G	A	-0.0697176	0.0139537	4.65027e-07	24.9635
Barnesiella	6	110831148	rs2428166	A	G	-0.165859	0.0337309	8.50874e-07	24.178
Barnesiella	12	54872438	rs60316894	T	C	-0.121478	0.025184	1.19064e-06	23.2674
Barnesiella	3	181589155	rs35177866	G	A	0.0917125	0.0190133	2.94763e-06	23.267
Barnesiella	7	122021518	rs13242616	C	T	-0.0583747	0.0123176	2.29017e-06	22.4594
Barnesiella	4	114546595	rs79795328	G	A	-0.0818645	0.0176441	4.23302e-06	21.5275
Barnesiella	7	10076378	rs2057922	C	G	0.0915241	0.0194623	3.82634e-06	22.1148
Barnesiella	6	23435415	rs199035	A	G	0.0559495	0.0119716	3.00294e-06	21.8419
Barnesiella	3	44327429	rs62251337	G	A	-0.0690763	0.0149374	4.24161e-06	21.3849
Barnesiella	5	54107036	rs77455852	G	T	-0.0891491	0.0195601	3.16354e-06	20.7727
Barnesiella	6	148601905	rs11155559	C	T	0.0956023	0.0212961	8.91914e-06	20.1529
Barnesiella	15	87145913	rs12909713	T	C	-0.0550716	0.0120039	4.94527e-06	21.048
Barnesiella	2	180020849	rs113258194	G	A	0.098992	0.0214121	7.31119e-06	21.3738
Barnesiella	1	206216607	rs28479800	T	A	-0.09152	0.0210002	7.93418e-06	18.9926
Barnesiella	8	105458416	rs76181748	T	C	-0.0778559	0.017164	6.7766e-06	20.5753
Barnesiella	4	102616869	rs72684847	C	T	-0.114369	0.0253873	6.76169e-06	20.2948
Barnesiella	8	25834694	rs28418786	G	C	-0.0791324	0.0174957	6.47627e-06	20.4572
Bifidobacterium	2	136616754	rs182549	T	C	0.119703	0.0127294	1.27822e-20	88.43
Bifidobacterium	13	112859829	rs7322849	C	T	0.112428	0.0201813	1.08368e-08	31.0353
Bifidobacterium	12	20378911	rs10841473	C	G	-0.0624207	0.0129438	1.64522e-06	23.2557
Bifidobacterium	5	537890	rs56108664	C	T	0.0729971	0.0157926	2.4402e-06	21.3651
Bifidobacterium	7	48090746	rs2686790	C	T	0.070741	0.0157926	7.49893e-06	20.0648
Bifidobacterium	2	49906864	rs4567981	A	T	0.0562084	0.0117923	1.92831e-06	22.7198
Bifidobacterium	10	126089703	rs2491158	A	G	0.0712624	0.015983	8.04716e-06	19.8794
Bifidobacterium	5	169748189	rs76671854	G	C	-0.0846055	0.0184003	3.9567e-06	21.142
Bifidobacterium	21	31861790	rs75344046	T	C	0.232354	0.0505979	4.86354e-06	21.088
Bifidobacterium	17	72897722	rs540489	G	T	-0.0637641	0.0138746	5.19458e-06	21.1209
Bifidobacterium	6	14617591	rs857444	T	C	0.0558234	0.0121219	3.57097e-06	21.2075
Bifidobacterium	1	207003374	rs12022129	A	G	0.0619356	0.0138937	7.99643e-06	19.872
Bifidobacterium	2	189805784	rs62181700	A	G	-0.0624643	0.0131205	2.17246e-06	22.6653
Bifidobacterium	4	1517826	rs55888705	G	A	0.0546319	0.0121139	6.67019e-06	20.3389
Bifidobacterium	22	18354272	rs5746486	C	T	-0.0536216	0.0120801	8.99955e-06	19.7034
Bifidobacterium	5	142793467	rs73797465	G	T	-0.0953566	0.0209237	4.38162e-06	20.7695
Bilophila	6	20505628	rs116261629	C	G	0.128112	0.0261358	8.62329e-07	24.0275
Bilophila	9	4940871	rs1571225	T	C	0.0826826	0.0170621	1.12289e-06	23.4834
Bilophila	20	61980991	rs3827020	T	C	0.0766479	0.0160642	1.78875e-06	22.7657
Bilophila	1	103299921	rs1241171	A	G	-0.0692654	0.0150148	4.24037e-06	21.281
Bilophila	7	138583840	rs7802841	A	C	0.0670097	0.0137701	1.76952e-06	23.6812
Bilophila	14	67640571	rs8013541	T	A	-0.0571991	0.0125673	5.47538e-06	20.7155
Bilophila	3	194419531	rs6793291	A	C	0.112729	0.0241633	3.1132e-06	21.765
Bilophila	7	123174986	rs1917709	T	A	0.118509	0.026742	7.36957e-06	19.639
Bilophila	15	50011554	rs542415	C	T	-0.0613623	0.0133436	4.70948e-06	21.1474
Bilophila	8	109990939	rs72676854	C	T	0.123209	0.026882	5.62268e-06	21.0067
Bilophila	18	3765773	rs4798126	A	G	0.073288	0.016799	7.14662e-06	19.0327
Bilophila	12	100786847	rs1969927	A	G	0.0564589	0.0126935	9.0722e-06	19.7835
Bilophila	8	90878338	rs60178956	A	G	-0.0624818	0.0141485	8.05619e-06	19.5023
Bilophila	7	47211732	rs2728491	T	G	-0.0627416	0.0139456	6.33255e-06	20.2411
Bilophila	7	9510367	rs2713349	T	A	0.0617228	0.0140174	8.63249e-06	19.389
Bilophila	17	9121579	rs9899990	G	A	-0.102702	0.0233878	9.06691e-06	19.2833
Bilophila	13	102402685	rs11069458	C	T	-0.0680947	0.015503	7.71547e-06	19.2928
Blautia	16	77238810	rs11149971	T	C	0.117605	0.02339	1.03934e-06	25.2808
Blautia	17	16895873	rs12453000	T	C	0.0625335	0.0129987	1.26117e-06	23.1432
Blautia	1	175757311	rs115043014	A	G	-0.206605	0.043992	5.186e-06	22.0565
Blautia	7	124210039	rs67794373	T	C	0.0601709	0.0123443	1.00003e-06	23.7597
Blautia	7	68396262	rs117001700	C	T	0.196414	0.0441122	8.83912e-06	19.8257
Blautia	19	1043103	rs72973581	G	A	0.125169	0.0265408	1.73934e-06	22.2416
Blautia	19	13420917	rs4926264	C	T	0.0826207	0.0178239	5.10293e-06	21.4868
Blautia	9	1866537	rs7860714	G	A	-0.0502178	0.0109853	4.09147e-06	20.8975
Blautia	11	87805911	rs682885	G	A	-0.0493376	0.0107359	4.4908e-06	21.1194
Blautia	1	219117743	rs2788271	G	T	-0.0575596	0.0133492	7.16388e-06	18.5921
Blautia	14	78062644	rs113271346	T	C	0.0782682	0.0172116	6.85386e-06	20.6788
Blautia	6	74605806	rs3005511	G	A	0.0501085	0.0110768	6.18905e-06	20.4643
Blautia	6	9298640	rs16892041	C	T	-0.0622605	0.0141804	8.82028e-06	19.2774
Butyricicoccus	2	153453410	rs56221232	C	T	0.0828027	0.0167401	7.6194e-07	24.4667
Butyricicoccus	4	7460153	rs2017189	T	G	-0.0506956	0.011024	3.87256e-06	21.1476
Butyricicoccus	13	100213990	rs7322368	C	T	0.0815733	0.0183167	5.5178e-06	19.8337
Butyricicoccus	18	22899113	rs75238760	A	T	0.0619423	0.0139942	6.797e-06	19.592
Butyricicoccus	13	27018240	rs12585793	C	T	-0.262206	0.0564729	5.79191e-06	21.5579
Butyricicoccus	7	157688150	rs62478070	G	T	0.224039	0.0494959	5.9377e-06	20.4885
Butyricicoccus	10	126908208	rs4962426	T	G	0.0614216	0.0135979	7.3849e-06	20.4032
Butyricicoccus	2	191304149	rs10084203	G	A	0.0549699	0.0123563	8.58646e-06	19.7913
Butyricicoccus	1	67379595	rs12034718	G	A	0.0701199	0.0158213	9.57686e-06	19.6424
Butyricimonas	21	16550389	rs113054641	A	G	-0.144881	0.0274574	1.73694e-07	27.8423
Butyricimonas	5	159867647	rs62390301	C	T	-0.0872983	0.0174893	7.41905e-07	24.9154
Butyricimonas	10	72711156	rs7083431	C	A	0.0703539	0.0144439	8.8546e-07	23.7252
Butyricimonas	5	62119947	rs2642760	C	G	0.0713357	0.0145396	8.5808e-07	24.0719
Butyricimonas	3	127468661	rs782080	A	T	0.0653488	0.0137973	2.23398e-06	22.4328
Butyricimonas	16	22172866	rs1862649	A	G	0.113124	0.0248176	4.76256e-06	20.7773
Butyricimonas	12	129438771	rs12304031	A	G	-0.086278	0.0196846	6.70067e-06	19.2108
Butyricimonas	2	83093264	rs71428626	T	G	-0.133188	0.0289905	4.80413e-06	21.1067
Butyricimonas	3	78740009	rs78453362	G	A	-0.14948	0.0327073	4.0581e-06	20.8871
Butyricimonas	5	997217	rs326049	G	C	0.0759694	0.0167617	8.1865e-06	20.5418
Butyricimonas	19	49162501	rs62130338	A	G	-0.0732608	0.0158324	3.8981e-06	21.4117
Butyricimonas	8	4834406	rs9657374	T	C	0.0680719	0.0148172	4.50359e-06	21.1058
Butyricimonas	18	34091618	rs12458763	C	A	0.122037	0.0269587	6.36646e-06	20.492
Butyricimonas	15	80528373	rs2114713	T	G	0.062721	0.0138998	6.87713e-06	20.3615
Butyricimonas	1	45082825	rs270727	C	G	-0.0694173	0.0150795	5.38157e-06	21.1913
Butyricimonas	10	72443070	rs72814525	G	A	0.0664154	0.0149766	8.24599e-06	19.6657
Butyricimonas	11	56664962	rs11228830	G	A	0.135265	0.0298411	6.55162e-06	20.5466
Butyrivibrio	14	76065563	rs72723662	T	C	0.224078	0.0449336	7.86241e-07	24.8689
Butyrivibrio	1	235580646	rs7412979	G	C	0.186779	0.0389112	1.70567e-06	23.0412
Butyrivibrio	6	111780705	rs7752361	G	A	-0.11923	0.0239975	7.69113e-07	24.6855
Butyrivibrio	13	27292666	rs4537857	C	T	-0.12459	0.0260992	1.80192e-06	22.7882
Butyrivibrio	7	150596929	rs11761679	C	T	0.154775	0.0321539	2.20231e-06	23.1705
Butyrivibrio	17	20575697	rs16941336	T	C	0.127488	0.0267936	1.53182e-06	22.6398
Butyrivibrio	18	10267733	rs77356209	C	T	0.216874	0.0483299	6.6643e-06	20.1365
Butyrivibrio	14	34150977	rs74622183	G	A	-0.201027	0.0428204	2.45748e-06	22.0398
Butyrivibrio	6	21960091	rs7763512	A	G	0.119846	0.0253367	3.10655e-06	22.374
Butyrivibrio	10	22587900	rs142855850	G	A	0.205013	0.0457138	6.85543e-06	20.1127
Butyrivibrio	6	53939724	rs9349693	G	A	0.117973	0.0259861	5.54958e-06	20.6102
Butyrivibrio	20	811507	rs486484	G	A	-0.108349	0.0240008	6.61084e-06	20.3796
Butyrivibrio	5	128976021	rs17163238	A	G	0.140987	0.0309117	5.51196e-06	20.8023
Butyrivibrio	3	54288503	rs4928024	G	A	-0.17471	0.0389333	8.18641e-06	20.137
Butyrivibrio	6	148403405	rs1007475	T	G	0.118065	0.0261271	7.92312e-06	20.4204
Butyrivibrio	9	119693164	rs16934069	C	T	-0.133784	0.0299444	8.8591e-06	19.9609
CandidatusSoleaferrea	1	224688107	rs4294381	C	T	0.112197	0.023186	1.3685e-06	23.4157
CandidatusSoleaferrea	8	138638199	rs10090365	G	A	-0.0834413	0.0180989	4.17309e-06	21.2549
CandidatusSoleaferrea	3	137945192	rs4678258	C	T	0.0986136	0.0215646	5.53183e-06	20.9117
CandidatusSoleaferrea	8	123882833	rs10108780	G	A	-0.092834	0.0199807	3.64079e-06	21.5871
CandidatusSoleaferrea	10	82879688	rs386526	G	C	0.0818459	0.0180086	8.33076e-06	20.6554
CandidatusSoleaferrea	7	352368	rs36155147	T	C	0.104966	0.0240995	5.41138e-06	18.9706
CandidatusSoleaferrea	5	172758774	rs6881988	C	G	-0.0819131	0.018185	9.22889e-06	20.2898
CandidatusSoleaferrea	6	109376647	rs11153159	C	G	-0.12805	0.0285446	4.41523e-06	20.1238
CandidatusSoleaferrea	9	10611282	rs10809135	C	T	0.0834858	0.0182426	5.47174e-06	20.9435
CandidatusSoleaferrea	2	19885907	rs9973954	G	A	0.0892075	0.0195401	5.94796e-06	20.8424
CandidatusSoleaferrea	12	115352769	rs6489992	G	A	-0.0840437	0.0187031	7.88786e-06	20.1923
CandidatusSoleaferrea	15	62394540	rs6494306	G	A	-0.0969304	0.0214221	5.80051e-06	20.4737
CandidatusSoleaferrea	4	52935445	rs12500231	T	A	0.0813853	0.0182696	7.67641e-06	19.8443
CandidatusSoleaferrea	14	76403542	rs7400877	C	T	-0.0951085	0.0212799	9.29448e-06	19.9756
CandidatusSoleaferrea	3	190349049	rs2193878	A	T	0.228255	0.0509241	9.45546e-06	20.0906
CandidatusSoleaferrea	19	47991441	rs830149	G	C	0.184647	0.0397237	9.58382e-06	21.6064
Catenibacterium	1	240118443	rs12404911	T	C	0.140717	0.0304142	2.79891e-06	21.4063
Catenibacterium	4	122282768	rs77285108	A	G	-0.161826	0.0353447	3.6268e-06	20.9628
Catenibacterium	7	57364320	rs73128290	G	A	0.129726	0.0284563	4.29372e-06	20.7826
Catenibacterium	6	159485742	rs212393	A	G	-0.135254	0.0286209	3.62489e-06	22.3323
Catenibacterium	6	105089665	rs7742829	T	C	0.11411	0.0251099	5.60729e-06	20.6518
ChristensenellaceaeR.7group	19	34076956	rs999354	A	T	0.0580248	0.0117185	7.00695e-07	24.5178
ChristensenellaceaeR.7group	10	126448374	rs78521377	T	C	0.124992	0.0274797	5.60674e-06	20.689
ChristensenellaceaeR.7group	7	118096925	rs62467127	T	C	0.114108	0.0251983	3.25362e-06	20.5066
ChristensenellaceaeR.7group	18	67555560	rs17081797	G	A	-0.0904325	0.0204253	3.34031e-06	19.6025
ChristensenellaceaeR.7group	19	49279227	rs62132810	G	A	-0.0828853	0.0179623	5.66711e-06	21.2928
ChristensenellaceaeR.7group	19	35883736	rs60954665	G	T	0.049815	0.0110787	7.13177e-06	20.2181
ChristensenellaceaeR.7group	4	156131004	rs10461257	G	A	-0.0551969	0.0122069	6.50746e-06	20.4464
ChristensenellaceaeR.7group	5	29352420	rs79150079	A	C	0.121547	0.0270977	9.41804e-06	20.1196
ChristensenellaceaeR.7group	2	230943099	rs62190261	C	A	0.0958394	0.0214723	8.74023e-06	19.922
ChristensenellaceaeR.7group	9	83043376	rs892686	G	A	0.0514099	0.011136	3.96861e-06	21.3126
ChristensenellaceaeR.7group	18	1779609	rs73952017	T	C	-0.0862164	0.0194354	8.45769e-06	19.6786
Clostridiuminnocuumgroup	5	71186626	rs6890185	C	T	0.113424	0.0233137	1.12244e-06	23.6692
Clostridiuminnocuumgroup	18	6348227	rs61267978	C	T	0.14708	0.0320875	5.58513e-06	21.0103
Clostridiuminnocuumgroup	3	103025517	rs1948423	A	T	-0.108859	0.023425	3.4941e-06	21.5959
Clostridiuminnocuumgroup	1	8419420	rs6577484	A	G	0.160425	0.0360857	8.40602e-06	19.7639
Clostridiuminnocuumgroup	5	113126539	rs10074000	C	T	-0.102648	0.0227508	6.99943e-06	20.3567
Clostridiuminnocuumgroup	18	69274308	rs1942371	A	G	-0.157938	0.034187	4.06337e-06	21.3428
Clostridiuminnocuumgroup	5	9368158	rs40656	T	C	0.142664	0.0311021	8.6152e-06	21.0403
Clostridiuminnocuumgroup	6	143718234	rs71564433	A	T	-0.126746	0.0274657	7.8001e-06	21.2955
Clostridiuminnocuumgroup	15	59704208	rs77845139	G	A	-0.114993	0.0257186	8.40622e-06	19.9916
Clostridiuminnocuumgroup	12	30268485	rs10506058	G	A	0.0997048	0.0221926	8.92443e-06	20.1844
Clostridiuminnocuumgroup	5	95717619	rs4869133	A	G	-0.180591	0.0409505	7.24455e-06	19.4478
Clostridiumsensustricto1	6	165722832	rs550843	C	T	-0.0783246	0.0169209	2.05071e-06	21.4263
Clostridiumsensustricto1	10	43270264	rs2795528	A	G	-0.184315	0.0392204	2.7204e-06	22.0849
Clostridiumsensustricto1	1	3041519	rs2817172	T	C	0.058139	0.0124492	2.76655e-06	21.8097
Clostridiumsensustricto1	5	84997131	rs115807074	G	A	-0.22736	0.0492575	4.31688e-06	21.305
Clostridiumsensustricto1	12	43485015	rs116847295	T	C	0.110021	0.0246032	4.58118e-06	19.9974
Clostridiumsensustricto1	9	136710881	rs12341505	A	G	0.0810718	0.0180121	4.82174e-06	20.2586
Clostridiumsensustricto1	1	83252771	rs11586026	T	A	0.110967	0.0250498	8.84988e-06	19.6236
Clostridiumsensustricto1	1	155676492	rs11264403	A	G	-0.139062	0.0334454	7.75544e-06	17.2878
Clostridiumsensustricto1	3	111482845	rs12490337	G	C	-0.0616879	0.0137581	7.49465e-06	20.104
Collinsella	13	68610061	rs9541268	A	C	0.09597	0.0197312	8.79419e-07	23.6572
Collinsella	17	47529492	rs2671662	G	C	-0.0567751	0.011945	2.2204e-06	22.5914
Collinsella	2	195739311	rs73052258	A	G	0.0930178	0.0202658	1.7158e-06	21.067
Collinsella	21	29355467	rs2103510	A	G	0.0786551	0.0168217	2.42474e-06	21.8633
Collinsella	4	149818294	rs75672793	G	A	-0.108908	0.0240522	6.13549e-06	20.5027
Collinsella	11	107123199	rs10890671	C	T	-0.0537401	0.0118848	6.52136e-06	20.4461
Collinsella	16	77283458	rs12921100	T	A	0.0563759	0.0127019	8.2257e-06	19.6992
Collinsella	15	50026113	rs59414781	G	C	0.0668866	0.0149773	9.14723e-06	19.944
Collinsella	7	24465024	rs62448871	A	C	-0.0540309	0.0120324	6.78253e-06	20.1641
Collinsella	19	31760841	rs1496626	C	T	-0.0722307	0.01616	6.78175e-06	19.9783
Collinsella	19	56526640	rs149807560	A	C	-0.104264	0.0235841	7.0987e-06	19.5448
Collinsella	10	8589813	rs11597285	T	G	-0.0537947	0.0120548	9.37615e-06	19.9138
Coprobacter	1	88233128	rs305411	G	A	0.129218	0.0264518	1.00906e-06	23.8638
Coprobacter	3	46483717	rs3828477	T	G	-0.091218	0.019569	2.88974e-06	21.7281
Coprobacter	4	34852443	rs55672356	A	T	-0.193354	0.0413815	2.7369e-06	21.8321
Coprobacter	11	103549974	rs143662916	T	C	0.253264	0.0540141	3.07252e-06	21.9853
Coprobacter	6	97234939	rs213863	T	C	-0.0887412	0.0188377	2.34883e-06	22.1918
Coprobacter	6	4714797	rs72821405	C	T	-0.147365	0.0319978	4.7576e-06	21.2105
Coprobacter	12	98289796	rs11532348	T	C	-0.103931	0.0226826	5.71184e-06	20.9942
Coprobacter	2	137223458	rs12996055	C	A	0.0921817	0.0209405	8.07639e-06	19.3783
Coprobacter	9	137784868	rs12684609	C	T	0.100827	0.0220366	6.10177e-06	20.9345
Coprobacter	15	91166608	rs5011652	C	G	0.0899597	0.020001	5.5105e-06	20.2299
Coprobacter	2	32242452	rs74919520	A	G	0.125703	0.0276296	5.76326e-06	20.6987
Coprobacter	4	96389240	rs28402691	C	T	0.110695	0.0251199	9.55668e-06	19.4188
Coprobacter	20	57574851	rs189356	A	G	0.0781125	0.0171916	6.26291e-06	20.6446
Coprobacter	4	3852385	rs76001613	G	C	0.21591	0.0493019	9.12599e-06	19.1788
Coprococcus1	20	4319420	rs4277593	A	G	-0.0585649	0.0109914	1.13969e-07	28.3904
Coprococcus1	4	174468316	rs56405618	G	A	-0.08963	0.0186508	1.57195e-06	23.0946
Coprococcus1	1	95424321	rs74101919	C	T	-0.0718989	0.0144651	1.03291e-06	24.7059
Coprococcus1	1	30400301	rs1010560	A	C	0.0580232	0.0122722	1.95915e-06	22.3544
Coprococcus1	11	134622282	rs73031725	C	T	0.167591	0.0355224	1.97917e-06	22.2586
Coprococcus1	2	22079770	rs1519491	C	T	0.0499197	0.0113558	8.95283e-06	19.3246
Coprococcus1	6	72529277	rs1576241	G	A	-0.0510343	0.0109535	3.32862e-06	21.7082
Coprococcus1	3	165693143	rs73167075	C	T	0.0573137	0.0127573	8.56864e-06	20.1836
Coprococcus1	11	124554061	rs12794898	T	G	0.0903299	0.0197212	4.91531e-06	20.9795
Coprococcus1	10	15913820	rs946513	T	C	0.205899	0.0460018	8.61855e-06	20.0336
Coprococcus1	6	150288094	rs1762123	T	C	-0.0891532	0.0198554	8.01468e-06	20.1612
Coprococcus1	7	132556835	rs7784490	G	C	-0.0518543	0.0113136	4.55233e-06	21.0072
Coprococcus1	14	29898456	rs12886051	C	G	-0.0521782	0.0118051	8.00779e-06	19.5363
Coprococcus1	19	2600717	rs2907920	G	A	0.0561173	0.0126824	7.65327e-06	19.5791
Coprococcus2	20	49266770	rs59936925	T	A	0.117085	0.0233995	9.37545e-07	25.0376
Coprococcus2	1	112139008	rs6677933	T	C	-0.0804405	0.0164216	1.18501e-06	23.9948
Coprococcus2	14	86833255	rs1958519	A	T	0.0665288	0.0138558	1.57692e-06	23.0545
Coprococcus2	4	131125786	rs72680320	C	T	-0.0649382	0.013919	2.27115e-06	21.7663
Coprococcus2	9	25554068	rs2482516	T	C	0.0754415	0.0164619	4.72333e-06	21.0021
Coprococcus2	10	129715759	rs35890118	G	A	-0.066536	0.0147661	8.25962e-06	20.304
Coprococcus2	1	4210455	rs9426473	G	A	0.0727361	0.0161662	6.30687e-06	20.2435
Coprococcus2	3	180544880	rs12634070	C	T	0.0736486	0.0164921	9.95104e-06	19.9423
Coprococcus2	1	223688236	rs61823518	C	A	-0.0955381	0.0215724	6.68258e-06	19.6135
Coprococcus2	5	34794789	rs10070053	G	A	0.0594312	0.0135375	7.64883e-06	19.273
Coprococcus3	19	40032132	rs8100692	C	T	0.0577411	0.0113476	4.16459e-07	25.8918
Coprococcus3	8	4128340	rs62481985	C	G	-0.0582385	0.0115052	4.1756e-07	25.623
Coprococcus3	22	21331556	rs178271	C	T	0.145257	0.0294239	7.81088e-07	24.371
Coprococcus3	2	240727657	rs13394391	T	C	-0.0709302	0.0150918	2.20317e-06	22.0892
Coprococcus3	17	26104511	rs11080344	T	C	0.0516921	0.0113054	4.78692e-06	20.9062
Coprococcus3	1	149998497	rs7521171	A	G	-0.0596434	0.0129279	4.32242e-06	21.2849
Coprococcus3	17	76343961	rs11077359	C	T	-0.0645443	0.0148833	9.63598e-06	18.8069
Coprococcus3	7	76357726	rs13247359	A	G	0.051211	0.0113031	7.32611e-06	20.5273
Coprococcus3	14	99141751	rs4575475	A	G	0.0619514	0.0137787	7.04284e-06	20.2155
Coprococcus3	9	13799809	rs10810043	G	A	0.0515518	0.0115923	9.27424e-06	19.7764
DefluviitaleaceaeUCG011	3	72207794	rs4677103	G	A	0.0977912	0.0197263	9.59557e-07	24.5758
DefluviitaleaceaeUCG011	4	147414743	rs72731813	T	C	-0.147383	0.0293796	4.33116e-07	25.1653
DefluviitaleaceaeUCG011	9	8786663	rs112893842	C	T	0.11381	0.0232806	1.44535e-06	23.8988
DefluviitaleaceaeUCG011	1	85205632	rs9725395	G	A	-0.13834	0.029554	3.51921e-06	21.9109
DefluviitaleaceaeUCG011	21	41811003	rs55658617	C	T	0.174369	0.0362226	2.15292e-06	23.1728
DefluviitaleaceaeUCG011	22	24804081	rs9608282	G	T	0.142939	0.0299793	2.52045e-06	22.7332
DefluviitaleaceaeUCG011	7	79734541	rs28696126	T	A	-0.106503	0.0238473	6.62806e-06	19.9455
DefluviitaleaceaeUCG011	1	118723685	rs1582238	C	T	0.0805036	0.0167257	1.56775e-06	23.1667
DefluviitaleaceaeUCG011	10	66407366	rs4344384	T	G	0.0715978	0.0156309	4.83238e-06	20.9812
DefluviitaleaceaeUCG011	4	120741726	rs2892880	A	G	0.0817755	0.0181686	6.82881e-06	20.2582
Desulfovibrio	14	97116904	rs11160353	A	T	-0.0691756	0.0147285	2.70303e-06	22.0591
Desulfovibrio	8	105462047	rs2853179	T	C	0.0811971	0.0174234	2.42439e-06	21.7177
Desulfovibrio	2	198089911	rs16863365	G	A	0.109402	0.0226964	1.7945e-06	23.2349
Desulfovibrio	1	68664315	rs12031543	C	T	-0.127185	0.0281887	6.54764e-06	20.3573
Desulfovibrio	3	67478973	rs13066142	A	G	0.119141	0.0250891	3.78665e-06	22.5502
Desulfovibrio	13	64264446	rs2590913	A	G	0.154496	0.0339396	6.65421e-06	20.7213
Desulfovibrio	10	130170270	rs2032031	G	A	-0.0654931	0.0148681	9.14277e-06	19.4035
Desulfovibrio	8	57972916	rs72647089	G	T	-0.106594	0.0239337	8.29763e-06	19.8358
Desulfovibrio	5	52653978	rs7729080	A	C	-0.070287	0.0157691	9.95869e-06	19.8671
Desulfovibrio	18	13447995	rs4797774	A	G	0.212582	0.0470044	5.64315e-06	20.4538
Desulfovibrio	5	139410687	rs6580353	C	T	0.0770979	0.0169735	4.93857e-06	20.632
Dialister	8	138295725	rs11166701	A	G	-0.0655301	0.013186	5.50746e-07	24.6976
Dialister	11	10967286	rs517089	A	T	0.076227	0.0170411	5.13634e-06	20.0089
Dialister	10	23199653	rs4747450	A	C	0.0668509	0.0147685	5.83729e-06	20.4899
Dialister	16	9336862	rs2314294	C	T	0.0865932	0.0193719	8.07899e-06	19.9813
Dialister	11	92267129	rs4753063	A	G	-0.0596297	0.0130052	4.85684e-06	21.0229
Dialister	7	150890034	rs2435610	C	A	0.0647131	0.0143314	5.93269e-06	20.3895
Dialister	4	23294359	rs10938938	A	G	-0.0773514	0.0170915	7.37063e-06	20.4822
Dialister	14	102458052	rs10138457	C	T	-0.113054	0.0261933	7.88122e-06	18.6291
Dialister	15	32955095	rs11071887	C	T	0.0662403	0.0146315	5.91407e-06	20.4959
Dialister	3	45809449	rs764177	A	C	-0.0601454	0.0135366	9.60772e-06	19.7418
Dialister	9	25447080	rs76680460	A	G	-0.161296	0.0364332	8.19213e-06	19.5999
Dialister	1	172809633	rs75416973	G	A	0.0727223	0.016451	9.46091e-06	19.5412
Dorea	8	127905865	rs13279148	A	G	0.0715309	0.0150878	2.25283e-06	22.477
Dorea	8	15768657	rs62503162	G	A	-0.0974091	0.0194379	7.46605e-07	25.1131
Dorea	6	116078810	rs12216169	A	T	0.0881722	0.0193683	5.33123e-06	20.7243
Dorea	6	25078050	rs73729431	T	C	-0.13745	0.0299983	3.1674e-06	20.9941
Dorea	17	70733523	rs4793307	T	C	0.0574165	0.0122472	4.0069e-06	21.9787
Dorea	16	81803497	rs11150408	G	T	0.0488254	0.0109063	7.05777e-06	20.0417
Dorea	3	6826520	rs345219	G	T	-0.0497368	0.0112621	8.8006e-06	19.5038
Dorea	9	106815466	rs62583469	A	T	-0.0634136	0.0142227	5.77508e-06	19.8793
Dorea	6	74605806	rs3005511	G	A	0.0516127	0.0112852	5.28702e-06	20.9166
Dorea	4	60992340	rs1899291	T	C	0.0697217	0.0150285	4.56686e-06	21.5232
Dorea	11	8729057	rs3752849	A	G	0.163846	0.036608	7.68057e-06	20.0318
Dorea	7	154978183	rs12537781	C	T	-0.055544	0.0125223	9.15137e-06	19.6746
Eggerthella	2	45453805	rs3851328	G	T	-0.107774	0.0236527	4.17589e-06	20.762
Eggerthella	7	38335954	rs2240838	G	A	0.0980582	0.0197653	7.36205e-07	24.6128
Eggerthella	21	29778032	rs2223081	A	G	0.102572	0.0221108	3.88889e-06	21.5203
Eggerthella	1	9136139	rs112205261	C	T	-0.188618	0.0403613	3.34648e-06	21.8391
Eggerthella	17	17098213	rs4985746	A	G	0.110522	0.0247653	5.71461e-06	19.9165
Eggerthella	11	102461599	rs1784446	A	G	0.0907728	0.0198096	5.23136e-06	20.9972
Eggerthella	20	55647869	rs76663501	T	C	0.175349	0.0378576	4.82574e-06	21.4537
Eggerthella	2	141337454	rs6430926	T	C	0.0879736	0.0197127	8.37122e-06	19.9164
Eggerthella	4	70483957	rs2877457	A	G	-0.093486	0.0210208	9.02708e-06	19.7787
Eggerthella	3	20807454	rs13070736	C	A	-0.121331	0.0272024	7.61915e-06	19.8944
Eggerthella	15	65691324	rs67490567	C	T	0.108495	0.0245457	8.94216e-06	19.5374
Eisenbergiella	8	50822676	rs3812426	A	G	0.106447	0.0224159	2.71687e-06	22.5505
Eisenbergiella	15	53375201	rs1508033	C	A	0.091546	0.0195787	3.22889e-06	21.8632
Eisenbergiella	11	124764527	rs12278566	A	T	-0.121065	0.0251658	1.65001e-06	23.1427
Eisenbergiella	15	36178565	rs2683098	T	C	0.107319	0.022515	2.2375e-06	22.72
Eisenbergiella	17	53367641	rs11079158	C	T	0.100627	0.022546	7.34849e-06	19.9199
Eisenbergiella	8	55330814	rs13258851	G	A	0.137001	0.0302124	7.74648e-06	20.5626
Eisenbergiella	2	19973210	rs12710729	A	C	0.0893384	0.0199069	9.8441e-06	20.1404
Eisenbergiella	10	109417101	rs12257723	C	A	-0.0952742	0.0211569	8.85121e-06	20.279
Eisenbergiella	21	21610254	rs4462860	A	G	0.0939071	0.0201104	4.16221e-06	21.8049
Eisenbergiella	11	24001840	rs11027642	T	C	0.129006	0.0284844	4.91871e-06	20.5118
Eisenbergiella	4	189060431	rs11938607	C	T	0.0978125	0.0216636	8.2182e-06	20.3859
Eisenbergiella	3	111419486	rs1553971	G	T	0.120965	0.0263054	5.26837e-06	21.1459
Enterorhabdus	4	127336602	rs11098863	A	T	-0.0966008	0.0162677	3.05646e-09	35.2622
Enterorhabdus	10	20280612	rs7923280	T	A	0.0860019	0.0169148	5.23856e-07	25.8512
Enterorhabdus	2	19611953	rs114731706	G	T	0.182308	0.0382298	2.17342e-06	22.7409
Enterorhabdus	11	62174193	rs3017103	G	A	0.0980897	0.0208995	2.94044e-06	22.0281
Enterorhabdus	12	69515102	rs73331712	C	T	0.26199	0.055123	4.84923e-06	22.5893
Enterorhabdus	2	236439879	rs77655283	A	G	0.132988	0.0298306	5.88042e-06	19.8747
Enterorhabdus	6	37567189	rs9470637	T	A	-0.0755513	0.0166263	5.69624e-06	20.6487
Enterorhabdus	19	35863028	rs424715	C	T	0.0818743	0.0174855	4.4088e-06	21.925
Enterorhabdus	8	113109756	rs10098492	C	T	0.132323	0.0293688	6.40572e-06	20.3001
Enterorhabdus	7	89709883	rs2051957	T	C	0.0843291	0.0189864	8.89859e-06	19.7274
Erysipelatoclostridium	17	10177708	rs7221249	G	A	0.0839861	0.0142741	4.30951e-09	34.619
Erysipelatoclostridium	1	42333631	rs710230	C	T	0.143381	0.0281514	6.3312e-07	25.9409
Erysipelatoclostridium	4	25446787	rs4697572	G	A	-0.0810636	0.0163308	7.5935e-07	24.6397
Erysipelatoclostridium	11	121876913	rs58236560	T	G	-0.111157	0.0234426	2.1612e-06	22.4834
Erysipelatoclostridium	9	90586043	rs622418	G	A	-0.0668051	0.0143224	3.68156e-06	21.7563
Erysipelatoclostridium	5	77815056	rs17804233	C	T	-0.0662914	0.0144203	4.58605e-06	21.1332
Erysipelatoclostridium	2	34595533	rs1434153	A	G	-0.0684526	0.0152443	6.85295e-06	20.1634
Erysipelatoclostridium	5	34892042	rs340991	G	A	-0.0740482	0.0158891	3.74942e-06	21.7184
Erysipelatoclostridium	8	38780606	rs6474512	C	A	0.067015	0.0143201	3.01546e-06	21.9003
Erysipelatoclostridium	13	46372065	rs9590927	A	G	-0.0646003	0.0143479	6.39042e-06	20.2717
Erysipelatoclostridium	1	167818597	rs61806970	T	C	0.142548	0.0320688	9.0941e-06	19.7586
Erysipelatoclostridium	19	55857777	rs45480394	G	T	-0.0687134	0.0151835	7.66155e-06	20.4804
Erysipelatoclostridium	11	36871523	rs2901723	A	C	0.0641339	0.0144295	8.79469e-06	19.7549
Erysipelatoclostridium	17	71411325	rs34528142	G	C	-0.0875551	0.0195556	6.12704e-06	20.0456
Erysipelatoclostridium	10	36394609	rs16936671	T	C	-0.0968026	0.0217883	6.04309e-06	19.7391
Erysipelatoclostridium	6	24292185	rs3804326	G	A	0.14147	0.0336352	9.85273e-06	17.6905
ErysipelotrichaceaeUCG003	10	125628540	rs28568391	G	A	-0.0583911	0.0118741	6.41953e-07	24.1822
ErysipelotrichaceaeUCG003	8	91660344	rs11994308	T	C	0.115417	0.0242503	1.32563e-06	22.6522
ErysipelotrichaceaeUCG003	15	86522244	rs76502207	C	T	0.144844	0.0289929	6.41121e-07	24.9583
ErysipelotrichaceaeUCG003	18	46614602	rs10164067	G	T	-0.10326	0.0212405	1.13086e-06	23.6339
ErysipelotrichaceaeUCG003	16	4076830	rs8053479	G	A	-0.0838212	0.0186509	5.83413e-06	20.198
ErysipelotrichaceaeUCG003	7	33684926	rs17798136	A	G	0.158818	0.0347674	3.23598e-06	20.8666
ErysipelotrichaceaeUCG003	18	43034126	rs59104037	G	A	-0.0951263	0.0204742	4.48256e-06	21.5867
ErysipelotrichaceaeUCG003	19	57828980	rs11666127	G	A	-0.0719187	0.0161371	7.90414e-06	19.8626
ErysipelotrichaceaeUCG003	6	24220160	rs62403464	C	T	-0.0731743	0.0156516	3.43738e-06	21.8576
ErysipelotrichaceaeUCG003	4	113256737	rs59068084	G	T	0.0564772	0.0120224	3.11742e-06	22.0681
ErysipelotrichaceaeUCG003	7	20554814	rs73074432	T	C	0.072154	0.0164378	9.9902e-06	19.2679
ErysipelotrichaceaeUCG003	11	7765096	rs4758231	T	G	-0.0551754	0.0122047	6.54912e-06	20.438
ErysipelotrichaceaeUCG003	16	80167277	rs74988980	A	G	-0.133141	0.0348574	8.64276e-06	14.5893
ErysipelotrichaceaeUCG003	2	175403951	rs75949021	C	T	-0.169667	0.0374238	3.57507e-06	20.5541
ErysipelotrichaceaeUCG003	5	32345671	rs6875357	T	C	0.165673	0.0353831	6.69637e-06	21.9237
ErysipelotrichaceaeUCG003	14	47935928	rs79396538	G	C	0.0848148	0.0191146	8.63479e-06	19.6884
ErysipelotrichaceaeUCG003	10	873148	rs12251396	G	A	-0.0705399	0.0158766	9.51839e-06	19.7404
Escherichia.Shigella	7	31136897	rs2267739	C	G	0.115505	0.0237628	1.42478e-06	23.6271
Escherichia.Shigella	11	134774845	rs1154904	G	A	-0.0613376	0.0130644	3.03751e-06	22.0431
Escherichia.Shigella	21	39324484	rs73208162	G	A	-0.119296	0.024839	2.19391e-06	23.0665
Escherichia.Shigella	7	140678199	rs113513883	G	A	0.172283	0.038041	5.27716e-06	20.5108
Escherichia.Shigella	17	14173290	rs7502686	C	G	-0.136384	0.0302576	5.90386e-06	20.3168
Escherichia.Shigella	2	236515155	rs57024273	C	T	0.0626172	0.0139919	9.70464e-06	20.028
Escherichia.Shigella	13	23253392	rs113127095	G	A	0.151009	0.0323434	3.33349e-06	21.799
Escherichia.Shigella	10	69394914	rs117092367	T	A	0.117362	0.0264533	9.65021e-06	19.6831
Escherichia.Shigella	16	3750623	rs112767262	C	T	0.0732963	0.0163589	8.20636e-06	20.0751
Escherichia.Shigella	3	3173016	rs11706043	A	T	0.075657	0.0164155	5.87272e-06	21.2417
Escherichia.Shigella	9	136179347	rs592299	C	T	-0.0592004	0.0129486	4.76927e-06	20.9026
Escherichia.Shigella	7	128054100	rs4731451	A	G	-0.0609885	0.0135157	7.4731e-06	20.3619
Escherichia.Shigella	16	77711641	rs35555519	G	C	0.101976	0.0222883	4.92332e-06	20.9335
Escherichia.Shigella	5	79863544	rs118526	A	C	-0.0594401	0.013598	7.99566e-06	19.1077
Escherichia.Shigella	1	48961903	rs2798105	G	A	-0.100851	0.0222045	8.24501e-06	20.6289
Eubacteriumbrachygroup	10	94185213	rs112617308	C	T	-0.170873	0.0362844	2.38033e-06	22.1773
Eubacteriumbrachygroup	22	26922534	rs9613196	A	T	-0.238718	0.0528561	4.98786e-06	20.3977
Eubacteriumbrachygroup	5	17460096	rs62348779	C	T	-0.201481	0.043286	3.78122e-06	21.6656
Eubacteriumbrachygroup	10	22892667	rs2913110	T	C	0.105143	0.022942	4.55806e-06	21.0039
Eubacteriumbrachygroup	4	184628931	rs4862235	A	G	0.104806	0.0225751	3.73143e-06	21.5533
Eubacteriumbrachygroup	2	218237281	rs12151423	G	A	0.101329	0.0227324	9.2705e-06	19.8688
Eubacteriumbrachygroup	4	6856564	rs73199919	C	T	-0.236717	0.0531335	8.15524e-06	19.8482
Eubacteriumbrachygroup	11	80236833	rs6591893	A	G	0.108225	0.0240319	7.34344e-06	20.2807
Eubacteriumbrachygroup	22	48190598	rs720439	G	A	-0.111927	0.0251252	7.02827e-06	19.8449
Eubacteriumbrachygroup	4	144665178	rs13139592	C	T	-0.145997	0.0327192	7.96753e-06	19.9104
Eubacteriumbrachygroup	14	23060552	rs1384962	G	A	0.120888	0.0266264	6.99292e-06	20.6131
Eubacteriumcoprostanoligenesgroup	7	31085162	rs17159861	T	C	0.0962228	0.0168388	1.03787e-08	32.6537
Eubacteriumcoprostanoligenesgroup	7	16380806	rs9648214	C	T	-0.0828719	0.016431	2.5203e-07	25.4383
Eubacteriumcoprostanoligenesgroup	1	200638489	rs115325767	C	G	0.0783322	0.0174719	2.62197e-06	20.1002
Eubacteriumcoprostanoligenesgroup	15	36911598	rs12906958	T	C	-0.0533159	0.0115935	4.34803e-06	21.1488
Eubacteriumcoprostanoligenesgroup	15	86440997	rs4076415	G	T	0.0515152	0.0110294	1.98974e-06	21.8155
Eubacteriumcoprostanoligenesgroup	3	127139574	rs6762473	A	C	0.0521584	0.0112353	4.26113e-06	21.5517
Eubacteriumcoprostanoligenesgroup	10	2215931	rs10444197	G	A	-0.0505823	0.0113455	5.98464e-06	19.8768
Eubacteriumcoprostanoligenesgroup	10	84506096	rs2644213	A	G	0.0538845	0.0121245	9.85638e-06	19.7517
Eubacteriumcoprostanoligenesgroup	3	113794507	rs11720857	T	C	0.0630776	0.0144485	9.26255e-06	19.0592
Eubacteriumcoprostanoligenesgroup	7	73306506	rs4717831	T	A	0.0786783	0.0174038	9.17719e-06	20.4372
Eubacteriumcoprostanoligenesgroup	15	97869293	rs62024432	T	C	-0.0769698	0.0172101	7.50207e-06	20.0019
Eubacteriumcoprostanoligenesgroup	3	81595477	rs76898927	A	G	0.123055	0.0266375	4.78979e-06	21.3409
Eubacteriumcoprostanoligenesgroup	7	33603146	rs1020520	G	T	-0.0590705	0.0132929	8.88975e-06	19.7471
Eubacteriumcoprostanoligenesgroup	12	32713919	rs11052069	C	T	0.0477832	0.0107833	9.37949e-06	19.6356
Eubacteriumcoprostanoligenesgroup	2	50797401	rs79895140	C	T	-0.0641017	0.0141153	8.61816e-06	20.6234
Eubacteriumeligensgroup	16	81820486	rs4583233	C	A	0.0670205	0.0128122	2.83852e-07	27.3633
Eubacteriumeligensgroup	10	83092007	rs265534	G	T	-0.0563756	0.0120127	2.26758e-06	22.0242
Eubacteriumeligensgroup	2	115197171	rs72839198	G	C	0.155659	0.0375612	3.13914e-06	17.1739
Eubacteriumeligensgroup	14	39301409	rs74606150	G	C	-0.196454	0.042565	4.24506e-06	21.3018
Eubacteriumeligensgroup	6	70956815	rs6923695	G	T	0.103268	0.0229525	4.87406e-06	20.2428
Eubacteriumeligensgroup	2	110260993	rs56080211	T	C	0.123093	0.0282743	9.1429e-06	18.9531
Eubacteriumeligensgroup	14	77619186	rs158115	C	G	0.0915271	0.0190611	9.74185e-06	23.057
Eubacteriumeligensgroup	13	107563458	rs2200429	G	A	-0.0888825	0.0198479	5.29721e-06	20.0541
Eubacteriumeligensgroup	11	31098691	rs182318	A	G	-0.0824941	0.0195615	8.39837e-06	17.7845
Eubacteriumeligensgroup	7	51365152	rs12719051	G	A	0.0916626	0.0208183	7.11766e-06	19.3862
Eubacteriumfissicatenagroup	2	71145246	rs3771393	T	C	0.130842	0.0266671	7.37909e-07	24.0738
Eubacteriumfissicatenagroup	8	5433699	rs2733072	A	G	0.109644	0.0228306	1.49089e-06	23.0641
Eubacteriumfissicatenagroup	11	115165111	rs7104872	A	G	0.138612	0.0291906	2.7315e-06	22.5484
Eubacteriumfissicatenagroup	7	73043561	rs151257695	G	A	0.20951	0.0454847	3.09681e-06	21.2167
Eubacteriumfissicatenagroup	18	45753272	rs11876297	C	T	0.131469	0.0281712	2.66556e-06	21.779
Eubacteriumfissicatenagroup	6	39940437	rs6934739	G	A	0.111463	0.0252788	9.75326e-06	19.4425
Eubacteriumfissicatenagroup	14	89484373	rs10147907	G	T	0.172263	0.039601	8.27246e-06	18.9222
Eubacteriumfissicatenagroup	3	39604954	rs1768152	C	T	0.139489	0.0316186	8.70054e-06	19.4622
Eubacteriumfissicatenagroup	10	96758467	rs11818408	A	G	0.10585	0.0237114	8.20015e-06	19.9283
Eubacteriumhalliigroup	4	111885431	rs13116360	C	T	0.154124	0.0297185	2.94487e-07	26.896
Eubacteriumhalliigroup	3	110283389	rs949971	G	T	-0.0540164	0.0116101	3.29002e-06	21.6462
Eubacteriumhalliigroup	1	34308917	rs10798999	T	C	0.0601661	0.0126752	2.60558e-06	22.5315
Eubacteriumhalliigroup	7	148856720	rs60254196	G	A	-0.0522832	0.0111865	2.69672e-06	21.8442
Eubacteriumhalliigroup	7	100635375	rs10808115	C	A	-0.0504747	0.0109922	4.42448e-06	21.0851
Eubacteriumhalliigroup	15	62014160	rs74018587	T	C	0.208943	0.043822	3.70257e-06	22.7337
Eubacteriumhalliigroup	3	23663416	rs6550770	C	T	-0.198087	0.0443545	4.823e-06	19.9452
Eubacteriumhalliigroup	11	58040621	rs10501370	T	C	-0.115589	0.0252489	5.41918e-06	20.9579
Eubacteriumhalliigroup	19	49214274	rs281379	G	A	-0.0499523	0.0112153	9.32796e-06	19.8377
Eubacteriumhalliigroup	11	123789877	rs78056098	T	G	-0.0507411	0.0113758	8.28818e-06	19.8955
Eubacteriumhalliigroup	3	195238086	rs138531890	G	A	0.153138	0.0349456	5.4306e-06	19.2036
Eubacteriumhalliigroup	3	64664456	rs28584818	G	A	0.126115	0.0268627	4.43235e-06	22.0412
Eubacteriumhalliigroup	11	11771637	rs117748144	C	T	-0.126582	0.028712	7.86002e-06	19.4365
Eubacteriumhalliigroup	1	104524676	rs17474256	A	G	0.0810805	0.0184573	9.45445e-06	19.2973
Eubacteriumhalliigroup	18	48384463	rs630939	T	C	-0.0508914	0.0114352	9.15759e-06	19.8062
Eubacteriumhalliigroup	4	183709536	rs17074066	C	T	-0.0813986	0.0189272	9.34905e-06	18.4952
Eubacteriumnodatumgroup	14	52185888	rs34297067	G	A	-0.186907	0.0341475	6.59784e-08	29.9593
Eubacteriumnodatumgroup	9	28245518	rs113893692	T	C	-0.185107	0.0403573	5.75702e-06	21.0379
Eubacteriumnodatumgroup	9	96597985	rs77910827	T	C	0.201788	0.0413568	9.05381e-07	23.8066
Eubacteriumnodatumgroup	10	9659749	rs61841040	T	G	0.160621	0.0341609	3.56141e-06	22.1078
Eubacteriumnodatumgroup	1	34529736	rs9425984	C	T	-0.130234	0.0292347	7.20681e-06	19.845
Eubacteriumnodatumgroup	7	64894137	rs10263623	T	C	0.193496	0.0439023	8.90706e-06	19.4253
Eubacteriumnodatumgroup	10	61322015	rs11006576	G	A	-0.110167	0.024593	7.98664e-06	20.067
Eubacteriumnodatumgroup	1	171060821	rs7880204	C	T	-0.125454	0.0275303	6.83884e-06	20.7656
Eubacteriumnodatumgroup	4	94712747	rs6818880	G	A	-0.110081	0.0245964	7.8254e-06	20.0298
Eubacteriumnodatumgroup	7	135052348	rs10458299	C	T	-0.187753	0.041969	8.36714e-06	20.0131
Eubacteriumnodatumgroup	8	4954912	rs7827125	T	C	0.1223	0.0271331	7.17355e-06	20.3166
Eubacteriumoxidoreducensgroup	12	94515340	rs12423772	T	G	0.14098	0.0295029	2.62925e-06	22.8341
Eubacteriumoxidoreducensgroup	4	37526679	rs2973294	T	G	0.0923559	0.0195439	2.38836e-06	22.331
Eubacteriumoxidoreducensgroup	16	86480355	rs34561138	A	G	0.216145	0.045992	2.51163e-06	22.0865
Eubacteriumoxidoreducensgroup	5	106882394	rs440215	T	C	0.0932766	0.0195294	1.65407e-06	22.8122
Eubacteriumoxidoreducensgroup	4	187905399	rs1425962	C	G	0.0906104	0.0200612	7.32284e-06	20.4005
Eubacteriumoxidoreducensgroup	1	195064019	rs12129908	A	C	0.0893273	0.0198333	5.79516e-06	20.2852
Eubacteriumrectalegroup	15	93006765	rs35398954	G	A	-0.0901402	0.0174602	5.39945e-07	26.6526
Eubacteriumrectalegroup	12	20066025	rs117151453	C	G	-0.113141	0.0243541	1.84432e-06	21.582
Eubacteriumrectalegroup	18	37703874	rs16960159	G	C	-0.156596	0.0336234	4.10132e-06	21.6909
Eubacteriumrectalegroup	2	125553155	rs314726	C	T	0.0528824	0.0109486	1.37967e-06	23.3293
Eubacteriumrectalegroup	1	234530370	rs10797540	G	A	0.0503179	0.0108389	3.53384e-06	21.5512
Eubacteriumrectalegroup	7	121281238	rs10248854	A	C	-0.0527827	0.0113464	4.20676e-06	21.6407
Eubacteriumrectalegroup	1	170900221	rs3980709	T	A	-0.0622701	0.0140572	6.85524e-06	19.623
Eubacteriumrectalegroup	11	8129537	rs2884897	G	A	-0.129364	0.0289021	6.44426e-06	20.034
Eubacteriumrectalegroup	11	98523638	rs10892089	G	C	-0.0635522	0.0140072	6.21821e-06	20.5852
Eubacteriumrectalegroup	1	116082909	rs143694765	C	T	0.0870025	0.019779	9.75369e-06	19.3489
Eubacteriumrectalegroup	9	129425745	rs59427698	G	A	-0.0576035	0.0130853	5.36906e-06	19.3789
Eubacteriumrectalegroup	9	92013419	rs62547233	G	A	0.0536319	0.0120201	9.8982e-06	19.9082
Eubacteriumruminantiumgroup	5	121182996	rs2116427	G	A	0.0911461	0.0182353	4.67364e-07	24.9833
Eubacteriumruminantiumgroup	22	25303055	rs139749	T	C	-0.0845439	0.0171791	8.58845e-07	24.2195
Eubacteriumruminantiumgroup	10	129037453	rs72836424	T	C	-0.139825	0.030069	2.62125e-06	21.6237
Eubacteriumruminantiumgroup	9	130980937	rs2229917	G	A	0.153538	0.0323922	2.15894e-06	22.4673
Eubacteriumruminantiumgroup	14	52219066	rs10131724	C	A	-0.199832	0.0414577	2.38663e-06	23.2338
Eubacteriumruminantiumgroup	5	33897589	rs16891896	A	G	-0.174787	0.0390573	2.3812e-06	20.0269
Eubacteriumruminantiumgroup	8	138626268	rs7000472	G	A	-0.0762282	0.016523	4.06848e-06	21.284
Eubacteriumruminantiumgroup	2	201610645	rs13025464	C	T	-0.0737077	0.0163786	6.96842e-06	20.2523
Eubacteriumruminantiumgroup	2	71247578	rs2418654	T	C	-0.0748879	0.0165852	6.17247e-06	20.3884
Eubacteriumruminantiumgroup	1	197978281	rs6676699	T	G	-0.0888124	0.0196447	6.37979e-06	20.4388
Eubacteriumruminantiumgroup	12	63306003	rs73139629	C	A	-0.115098	0.0247909	5.36199e-06	21.555
Eubacteriumruminantiumgroup	22	48749548	rs112375806	A	T	0.143141	0.0293757	5.82166e-06	23.7438
Eubacteriumruminantiumgroup	9	2539358	rs606117	G	A	0.0833243	0.018056	4.81639e-06	21.2961
Eubacteriumruminantiumgroup	6	130030114	rs57340348	C	T	-0.0979429	0.0212166	4.93278e-06	21.3106
Eubacteriumruminantiumgroup	1	3044181	rs2817174	T	C	-0.0734306	0.0163687	7.8696e-06	20.1246
Eubacteriumruminantiumgroup	1	88523399	rs10923018	A	G	0.0726438	0.0160924	6.79541e-06	20.3777
Eubacteriumruminantiumgroup	15	61289622	rs11637981	T	G	-0.073258	0.0160888	5.43671e-06	20.733
Eubacteriumruminantiumgroup	12	30360954	rs17519472	T	C	0.107804	0.0233984	4.70356e-06	21.2275
Eubacteriumruminantiumgroup	6	11953633	rs209813	A	G	-0.103488	0.0236391	9.23146e-06	19.1655
Eubacteriumventriosumgroup	20	2308307	rs6048195	T	A	-0.0603594	0.011658	2.50324e-07	26.8067
Eubacteriumventriosumgroup	20	50140919	rs73615400	C	T	-0.0956303	0.0193428	9.53613e-07	24.443
Eubacteriumventriosumgroup	3	190223732	rs57199565	C	T	0.0783394	0.0160257	7.97037e-07	23.8961
Eubacteriumventriosumgroup	13	98785900	rs11617697	G	A	-0.143349	0.0286241	7.21757e-07	25.0798
Eubacteriumventriosumgroup	8	114445055	rs16884680	T	G	-0.0906428	0.0191909	1.73969e-06	22.3088
Eubacteriumventriosumgroup	18	22460785	rs12964517	A	G	0.0587198	0.0123453	2.07499e-06	22.6237
Eubacteriumventriosumgroup	12	52423996	rs876734	T	C	-0.0618696	0.0132532	2.88908e-06	21.7927
Eubacteriumventriosumgroup	14	44975510	rs3809430	C	T	-0.0548171	0.0118426	3.55317e-06	21.426
Eubacteriumventriosumgroup	16	60348381	rs72783037	A	C	0.0658926	0.0143747	6.54762e-06	21.0124
Eubacteriumventriosumgroup	4	126371814	rs73849225	C	T	0.0975711	0.0224388	5.20909e-06	18.9079
Eubacteriumventriosumgroup	13	51938576	rs9316536	G	T	-0.0817111	0.0183121	7.83519e-06	19.9107
Eubacteriumventriosumgroup	14	51960625	rs35179274	T	C	-0.0627263	0.013786	5.75792e-06	20.7026
Eubacteriumventriosumgroup	1	147291928	rs78250280	A	G	0.0749762	0.0164404	3.35791e-06	20.7979
Eubacteriumventriosumgroup	1	109398264	rs66746423	T	C	0.0751501	0.0164978	6.11142e-06	20.7494
Eubacteriumventriosumgroup	2	203661779	rs6704822	G	A	0.0739179	0.0166705	6.6223e-06	19.6609
Eubacteriumventriosumgroup	3	107736434	rs13082419	T	C	-0.0715522	0.016137	9.55987e-06	19.6608
Eubacteriumventriosumgroup	3	171895485	rs66830358	A	T	0.0528752	0.0117972	6.86917e-06	20.0884
Eubacteriumxylanophilumgroup	20	57995506	rs17830032	A	G	-0.160597	0.0310515	2.38893e-07	26.7494
Eubacteriumxylanophilumgroup	7	43566344	rs13239072	A	G	0.0687427	0.0142728	1.81783e-06	23.1971
Eubacteriumxylanophilumgroup	17	66689958	rs79582700	G	C	-0.0951677	0.0199969	2.40981e-06	22.6492
Eubacteriumxylanophilumgroup	19	8255478	rs12980122	G	C	-0.108274	0.0238257	5.01935e-06	20.6516
Eubacteriumxylanophilumgroup	16	84790559	rs2012708	G	A	0.0573202	0.0126905	6.5254e-06	20.4013
Eubacteriumxylanophilumgroup	11	131009660	rs2213117	G	T	0.0877797	0.0189012	4.21329e-06	21.5679
Eubacteriumxylanophilumgroup	14	73181783	rs10140184	C	A	0.0576795	0.012599	4.95862e-06	20.959
Eubacteriumxylanophilumgroup	1	22627266	rs10917203	C	A	0.0612633	0.0130917	3.15155e-06	21.8983
Eubacteriumxylanophilumgroup	16	73696771	rs112176119	T	C	-0.113455	0.0245762	3.32766e-06	21.3119
Eubacteriumxylanophilumgroup	9	130498120	rs1999224	T	G	-0.0949051	0.0203503	3.75492e-06	21.749
Eubacteriumxylanophilumgroup	4	87891938	rs75586835	G	A	-0.114498	0.0263455	9.38708e-06	18.8878
Eubacteriumxylanophilumgroup	1	246780557	rs4654122	G	C	0.0553508	0.0123588	7.19609e-06	20.0584
Faecalibacterium	12	83502773	rs12320842	G	C	0.094833	0.0163962	7.56951e-09	33.4527
Faecalibacterium	6	131587157	rs6910935	G	A	0.134864	0.0277032	1.37848e-06	23.6991
Faecalibacterium	14	64044097	rs1271565	T	C	-0.0576251	0.0119649	1.30169e-06	23.1955
Faecalibacterium	16	6099863	rs75499067	T	C	0.227585	0.0465522	1.76448e-06	23.9004
Faecalibacterium	13	53567017	rs9536330	C	T	-0.048317	0.010797	5.33258e-06	20.0259
Faecalibacterium	15	47404021	rs28376661	G	C	0.0504817	0.0109368	3.66454e-06	21.3053
Faecalibacterium	1	245267339	rs10927394	T	G	-0.232262	0.0512364	7.01885e-06	20.5494
Faecalibacterium	2	37125235	rs114946999	T	C	-0.0861565	0.01896	5.69574e-06	20.6489
Faecalibacterium	1	111036827	rs79656633	C	T	0.145631	0.0323019	8.13557e-06	20.3259
Faecalibacterium	10	128614990	rs61875484	G	C	0.0817953	0.018369	9.18015e-06	19.8282
Faecalibacterium	1	14201546	rs12753492	C	A	0.0641305	0.0149933	8.80273e-06	18.295
Faecalibacterium	21	39027901	rs2835874	C	T	-0.0866356	0.0196496	7.54405e-06	19.4396
Faecalibacterium	8	38593645	rs11776390	C	T	-0.078354	0.017183	6.39675e-06	20.7932
FamilyXIIIAD3011group	3	3556826	rs9852893	G	C	0.0657834	0.0129056	3.87539e-07	25.9821
FamilyXIIIAD3011group	20	4618639	rs62200412	T	C	-0.0800851	0.0163834	5.80219e-07	23.8943
FamilyXIIIAD3011group	1	240694163	rs16840310	G	A	-0.0608052	0.0122149	6.75113e-07	24.78
FamilyXIIIAD3011group	1	192019835	rs72730932	A	C	-0.0899559	0.0177107	6.88766e-07	25.7982
FamilyXIIIAD3011group	15	58683697	rs16940167	T	C	0.0732552	0.0159898	3.90837e-06	20.9889
FamilyXIIIAD3011group	7	28603985	rs17156849	A	G	-0.112891	0.0245292	4.19171e-06	21.1812
FamilyXIIIAD3011group	16	16006242	rs62029761	G	A	0.128753	0.0276002	3.89083e-06	21.7616
FamilyXIIIAD3011group	4	38917830	rs11736617	A	G	-0.0759493	0.0172101	9.02048e-06	19.4752
FamilyXIIIAD3011group	12	18127597	rs12812672	C	T	-0.096065	0.020828	2.55807e-06	21.2733
FamilyXIIIAD3011group	6	32695336	rs9276029	G	A	-0.0811384	0.0185669	8.92766e-06	19.0975
FamilyXIIIAD3011group	15	40047706	rs12911842	T	A	-0.0811976	0.0183335	6.90824e-06	19.6153
FamilyXIIIAD3011group	5	14159925	rs149302	C	T	-0.0645635	0.0143225	7.4818e-06	20.3206
FamilyXIIIAD3011group	3	29811865	rs9837139	G	A	0.10752	0.0240482	8.70808e-06	19.9901
FamilyXIIIAD3011group	9	136678954	rs739451	T	C	0.0649589	0.0147534	7.8781e-06	19.3862
FamilyXIIIAD3011group	2	74195551	rs11126423	T	C	0.0904399	0.0196301	5.91249e-06	21.2263
FamilyXIIIUCG001	3	188224096	rs1426266	C	T	-0.0665521	0.0137151	1.24935e-06	23.5466
FamilyXIIIUCG001	1	85228325	rs12049454	C	T	-0.0647298	0.0134065	1.17378e-06	23.3118
FamilyXIIIUCG001	1	183503664	rs3842897	A	G	-0.112639	0.0242751	5.19705e-06	21.5307
FamilyXIIIUCG001	15	25151194	rs116979587	A	T	-0.121679	0.0260821	3.04638e-06	21.7644
FamilyXIIIUCG001	6	76598635	rs62414802	T	C	-0.0611904	0.013457	4.29181e-06	20.6762
FamilyXIIIUCG001	21	45153079	rs2276529	G	C	-0.0759406	0.0165099	5.35677e-06	21.1572
FamilyXIIIUCG001	17	33761027	rs112362903	G	A	-0.149047	0.0333271	7.8777e-06	20.001
FamilyXIIIUCG001	17	78223817	rs8076666	G	A	0.088655	0.0198094	8.0183e-06	20.0292
FamilyXIIIUCG001	11	94681786	rs7119679	A	G	-0.0809085	0.0174782	3.52494e-06	21.4286
FamilyXIIIUCG001	3	45479090	rs76463770	G	A	0.19313	0.0419866	3.77476e-06	21.1581
Flavonifractor	1	77887835	rs12030302	G	A	-0.0692276	0.0137467	5.6084e-07	25.3607
Flavonifractor	10	32381186	rs806808	C	T	0.0667272	0.0136557	1.17972e-06	23.8767
Flavonifractor	11	44849689	rs34066017	G	A	0.0764294	0.0159789	1.52086e-06	22.8784
Flavonifractor	1	237351354	rs11811696	C	T	-0.116063	0.0241012	2.07346e-06	23.1904
Flavonifractor	16	6696929	rs11642826	C	G	0.14686	0.0325191	6.64895e-06	20.3954
Flavonifractor	5	168218403	rs114873521	T	C	-0.130067	0.0294087	7.12522e-06	19.5605
Flavonifractor	2	50201547	rs6761463	C	G	-0.083392	0.0184596	8.10902e-06	20.4081
Flavonifractor	1	102287083	rs12038887	G	C	0.0942719	0.0211646	9.37203e-06	19.8401
Fusicatenibacter	1	24927625	rs4378146	C	A	-0.0616691	0.0125259	7.20451e-07	24.2392
Fusicatenibacter	5	29595000	rs62353480	G	A	-0.0701397	0.0145589	1.56768e-06	23.2098
Fusicatenibacter	3	64252803	rs704418	C	T	0.0739124	0.0151073	7.77428e-07	23.9366
Fusicatenibacter	8	15360718	rs2132128	A	G	-0.0771914	0.0160344	1.07686e-06	23.1755
Fusicatenibacter	18	10370596	rs206581	G	A	-0.0568339	0.0127894	8.95756e-06	19.7476
Fusicatenibacter	2	226649570	rs62187631	C	T	-0.0710571	0.015924	4.54526e-06	19.9118
Fusicatenibacter	10	112177119	rs2025938	A	G	-0.0967298	0.0205426	2.98832e-06	22.1723
Fusicatenibacter	10	120447429	rs3303	C	T	-0.0953657	0.020407	3.93891e-06	21.8387
Fusicatenibacter	9	130371107	rs2039204	A	T	-0.0497415	0.0107941	3.94178e-06	21.2354
Fusicatenibacter	15	88353215	rs8028026	G	A	-0.0792146	0.0180505	8.0633e-06	19.259
Fusicatenibacter	17	70721782	rs1864685	C	A	-0.0494799	0.0108105	4.96161e-06	20.9492
Fusicatenibacter	2	5532793	rs792108	C	T	-0.0508345	0.0113843	8.49535e-06	19.939
Fusicatenibacter	7	148856720	rs60254196	G	A	-0.0492427	0.0109365	5.46739e-06	20.2735
Fusicatenibacter	17	70697344	rs9905659	A	G	-0.061617	0.0136576	7.30993e-06	20.3542
Fusicatenibacter	16	73821805	rs8063430	C	T	-0.104026	0.022217	4.9289e-06	21.9239
Fusicatenibacter	20	25257001	rs6515626	A	G	0.141575	0.0313559	7.28654e-06	20.3862
Fusicatenibacter	21	42681392	rs10439674	G	A	-0.0572129	0.0130007	7.68485e-06	19.3667
Fusicatenibacter	20	55937366	rs167879	T	C	-0.0659543	0.0148763	5.86893e-06	19.6562
Fusicatenibacter	12	58658311	rs73103914	G	A	-0.0597324	0.0134458	8.29563e-06	19.7355
Gordonibacter	3	187450354	rs76287110	T	A	-0.242965	0.0466177	1.67486e-07	27.1634
Gordonibacter	12	29024534	rs7294633	T	C	0.12867	0.0249946	3.43763e-07	26.5009
Gordonibacter	17	10148653	rs7220558	T	A	0.116884	0.0234834	6.70634e-07	24.7737
Gordonibacter	7	47144505	rs71545975	G	A	-0.153972	0.0338918	7.03944e-06	20.6393
Gordonibacter	4	8142607	rs35042269	A	C	-0.180293	0.0403296	8.10852e-06	19.9852
Gordonibacter	4	136768501	rs72714787	A	C	0.181405	0.0377102	1.42889e-06	23.1409
Gordonibacter	7	136937189	rs322296	A	G	0.17869	0.037722	4.02422e-06	22.4393
Gordonibacter	1	83136096	rs72939513	G	A	-0.21399	0.0490592	7.98199e-06	19.0259
Gordonibacter	1	210628449	rs3765837	G	T	-0.190729	0.0433608	7.16906e-06	19.348
Gordonibacter	2	30158494	rs13412653	C	A	0.107597	0.0239228	8.61141e-06	20.2293
Gordonibacter	7	129433205	rs117347059	C	G	-0.128261	0.0285123	9.16713e-06	20.2361
Gordonibacter	17	52957210	rs16955299	A	G	-0.196423	0.0433538	6.37019e-06	20.5272
Gordonibacter	9	88787144	rs4596722	G	A	0.102908	0.0231571	9.0568e-06	19.7484
Gordonibacter	7	18970607	rs768830	A	G	0.149852	0.0333315	7.75583e-06	20.2124
Gordonibacter	12	131024079	rs61934597	T	C	-0.172495	0.0388567	8.36672e-06	19.7069
Haemophilus	6	129224488	rs12191680	G	C	0.106544	0.0200323	1.46913e-07	28.2877
Haemophilus	6	55448491	rs9382510	T	C	-0.093521	0.0172649	7.12051e-08	29.3422
Haemophilus	13	36104947	rs9574096	T	A	-0.0736375	0.0155227	2.1802e-06	22.5041
Haemophilus	10	94306385	rs76022354	T	C	0.244638	0.0505504	1.83031e-06	23.4205
Haemophilus	16	48742489	rs111582866	A	G	-0.124265	0.026016	1.27347e-06	22.8149
Haemophilus	17	64535013	rs9895850	C	T	-0.192957	0.0416755	2.1406e-06	21.4367
Haemophilus	12	115493337	rs35509	A	G	0.128249	0.0268779	2.00952e-06	22.7676
Haemophilus	9	105650242	rs78909003	C	T	-0.246256	0.0503924	1.66745e-06	23.8805
Haemophilus	6	8350917	rs9328464	C	T	0.0723095	0.0148799	1.42269e-06	23.615
Haemophilus	22	26891808	rs4822728	C	T	0.0705861	0.0151388	3.47849e-06	21.7399
Haemophilus	11	9951672	rs10840326	G	C	-0.0677384	0.0151463	7.36533e-06	20.0013
Haemophilus	13	85114550	rs12876183	A	T	0.0749201	0.016711	9.6249e-06	20.0999
Haemophilus	9	78752170	rs10781340	A	G	0.0948915	0.0203221	4.32266e-06	21.8031
Haemophilus	7	24360361	rs56310940	C	G	-0.108393	0.0247052	7.23232e-06	19.2499
Holdemanella	6	163603171	rs761624	G	C	0.0959801	0.0179537	1.37775e-07	28.5794
Holdemanella	6	4148609	rs607782	C	T	-0.0854214	0.0172515	7.19447e-07	24.5177
Holdemanella	10	4494630	rs75764681	C	T	-0.283103	0.0598999	1.94273e-06	22.3376
Holdemanella	19	15020095	rs73011279	C	T	-0.0961669	0.0199336	1.36046e-06	23.2744
Holdemanella	9	105004835	rs4541991	C	T	-0.0927334	0.0194435	2.10094e-06	22.747
Holdemanella	7	14728950	rs1830029	G	C	-0.0954096	0.021093	5.34728e-06	20.46
Holdemanella	4	71000791	rs12513188	A	G	0.0903906	0.0195276	4.6548e-06	21.4263
Holdemanella	10	125021315	rs12415649	C	G	0.0839384	0.0190567	7.87995e-06	19.4011
Holdemanella	1	65153340	rs1926302	A	G	-0.107972	0.0231421	7.50141e-06	21.7679
Holdemanella	13	50932063	rs17586763	C	T	-0.227285	0.0510135	7.71949e-06	19.8504
Holdemanella	19	43851935	rs8113760	A	G	0.078999	0.01734	4.62395e-06	20.7559
Holdemanella	8	138623633	rs34187114	A	C	-0.104505	0.022601	5.13495e-06	21.3807
Holdemanella	3	85392882	rs35228298	A	G	0.0934832	0.0202886	7.29849e-06	21.2307
Holdemanella	19	7668225	rs62113381	C	T	-0.105447	0.0232029	5.53879e-06	20.6531
Holdemania	11	18768068	rs1867876	C	T	0.0842919	0.0162192	2.7388e-07	27.0093
Holdemania	6	105737322	rs9500080	T	C	0.0926764	0.0178886	4.08515e-07	26.8402
Holdemania	20	3839754	rs6133067	C	T	0.0910829	0.0178561	5.16929e-07	26.0196
Holdemania	12	39589195	rs150096134	A	T	0.162139	0.0332089	2.37767e-06	23.8378
Holdemania	14	102553414	rs41438744	G	C	-0.12487	0.0270129	2.44434e-06	21.3686
Holdemania	5	77388406	rs77293403	G	A	0.164556	0.0341775	1.77466e-06	23.182
Holdemania	10	129908282	rs80149660	T	C	-0.232987	0.0519183	6.04217e-06	20.1383
Holdemania	13	81685543	rs116500994	T	G	-0.13755	0.0293386	2.34479e-06	21.9809
Holdemania	17	76443497	rs55888180	G	C	0.128671	0.0282795	5.89194e-06	20.7023
Holdemania	5	106209093	rs4146507	T	C	0.079488	0.0177002	7.22973e-06	20.1672
Holdemania	15	93110222	rs111745969	G	A	0.120677	0.0265781	3.70776e-06	20.6158
Holdemania	8	123973840	rs113593397	G	A	-0.128935	0.0282526	9.35728e-06	20.8268
Holdemania	10	115332413	rs10885477	C	T	-0.135137	0.0301894	8.59833e-06	20.0372
Holdemania	13	70856516	rs9529719	C	T	0.074038	0.0160494	5.96669e-06	21.2809
Holdemania	3	60615680	rs967319	C	T	0.0788638	0.0176744	8.38155e-06	19.9098
Holdemania	7	38292857	rs12701617	G	A	-0.0660617	0.0149427	9.51844e-06	19.5453
Holdemania	7	63323145	rs73139538	A	G	-0.148594	0.0327469	7.77178e-06	20.5901
Holdemania	17	26789271	rs11080063	A	G	-0.0665238	0.0149837	6.66887e-06	19.7113
Howardella	11	77901287	rs901099	G	T	-0.12718	0.0250924	6.52858e-07	25.6894
Howardella	18	43206985	rs1484873	G	A	-0.227831	0.046335	2.55918e-06	24.1773
Howardella	7	133154356	rs17167098	A	G	-0.169366	0.0352068	1.12323e-06	23.1419
Howardella	4	169178315	rs609430	G	T	-0.112045	0.0239328	3.34484e-06	21.918
Howardella	7	93527414	rs36081916	C	T	-0.18123	0.0402987	4.7004e-06	20.2244
Howardella	17	17253288	rs12452946	G	A	-0.105833	0.0228941	3.80393e-06	21.3696
Howardella	1	72972799	rs61771805	T	A	-0.136779	0.0296811	4.0274e-06	21.2362
Howardella	18	60125134	rs672217	A	G	0.164146	0.0349993	3.52468e-06	21.9959
Howardella	2	218819396	rs3791893	G	A	0.147035	0.034023	9.49716e-06	18.6766
Howardella	15	98476920	rs10048062	T	C	-0.147352	0.0336531	8.58873e-06	19.1718
Howardella	14	95452797	rs2154047	A	C	-0.192557	0.0420093	9.97042e-06	21.0101
Hungatella	4	166058998	rs13128780	C	T	-0.149725	0.0312777	1.74998e-06	22.915
Hungatella	15	89577376	rs72759041	T	G	-0.126025	0.0282242	3.86095e-06	19.9374
Hungatella	5	58424440	rs10044993	A	C	0.139547	0.0316748	8.06668e-06	19.4095
Hungatella	8	14853525	rs13249325	G	T	-0.100023	0.0225883	9.69162e-06	19.6078
Hungatella	14	95973619	rs17092615	A	G	0.152235	0.0337867	7.37677e-06	20.3018
Intestinibacter	4	14324623	rs10805326	A	G	0.0775151	0.0139665	3.54544e-08	30.8034
Intestinibacter	15	92446683	rs4327025	A	G	-0.0810346	0.0154397	1.64326e-07	27.5464
Intestinibacter	11	125663184	rs478972	C	T	-0.142681	0.0297116	1.81991e-06	23.0611
Intestinibacter	5	159686256	rs6875660	T	C	0.0890455	0.0193905	3.05781e-06	21.0885
Intestinibacter	9	21502923	rs16938435	C	T	-0.112189	0.0235439	1.80097e-06	22.706
Intestinibacter	20	61325223	rs6062862	G	A	0.0924508	0.0204658	6.67984e-06	20.4063
Intestinibacter	16	5993076	rs118030283	A	G	-0.151829	0.0324471	2.67439e-06	21.8956
Intestinibacter	12	97928437	rs11109097	T	C	0.0624272	0.0138539	5.49484e-06	20.305
Intestinibacter	6	10303945	rs9348442	T	C	0.099082	0.0221625	6.25936e-06	19.9871
Intestinibacter	5	148846426	rs447950	G	A	0.0628342	0.0136652	5.63911e-06	21.1426
Intestinibacter	6	170918194	rs62430350	C	T	0.151096	0.0351476	6.84229e-06	18.4805
Intestinibacter	4	179361262	rs2702387	G	A	0.0608559	0.0132145	4.25994e-06	21.2081
Intestinibacter	3	70657785	rs68093214	T	C	0.0662258	0.0149877	9.25769e-06	19.5246
Intestinibacter	11	127703160	rs2098844	T	C	-0.0575295	0.0128416	6.78879e-06	20.0699
Intestinibacter	2	20054971	rs893394	A	G	0.0583322	0.0130729	7.85038e-06	19.9099
Intestinimonas	10	13124513	rs11258178	G	A	0.0660742	0.0134139	6.98195e-07	24.2636
Intestinimonas	11	94364293	rs12226153	G	A	-0.151142	0.0306922	5.12171e-07	24.2502
Intestinimonas	16	58818770	rs4784055	C	T	-0.175324	0.038599	8.71812e-07	20.6315
Intestinimonas	2	6514088	rs716604	G	A	0.0818068	0.0165992	8.5663e-07	24.2886
Intestinimonas	16	85327902	rs2930225	T	G	0.0729524	0.0152948	1.34622e-06	22.7504
Intestinimonas	3	10611142	rs62240188	A	G	0.130074	0.0267179	2.20308e-06	23.7014
Intestinimonas	5	17209391	rs2731794	T	C	0.120632	0.0257529	1.91744e-06	21.9418
Intestinimonas	15	93819735	rs7170984	C	T	-0.0658116	0.0140767	2.98356e-06	21.8575
Intestinimonas	7	66890843	rs10262702	C	T	0.0918017	0.0194885	2.06073e-06	22.1894
Intestinimonas	1	43767569	rs12566247	A	T	0.0637084	0.0135355	2.19054e-06	22.1535
Intestinimonas	7	22007303	rs1859797	A	G	0.060368	0.0131793	4.12235e-06	20.9812
Intestinimonas	8	3763540	rs17067892	T	C	0.107194	0.0250013	6.37926e-06	18.3828
Intestinimonas	2	140898088	rs72982915	T	C	0.183158	0.0402743	4.91157e-06	20.6822
Intestinimonas	4	114608814	rs994794	C	G	-0.141905	0.0315074	7.30503e-06	20.2848
Intestinimonas	20	6218922	rs4113676	C	A	-0.218507	0.0490152	7.41635e-06	19.8733
Intestinimonas	3	17187502	rs9823439	C	T	-0.0581947	0.0131455	9.85876e-06	19.5982
Intestinimonas	6	155737906	rs62427239	A	C	0.162658	0.0367647	9.40505e-06	19.5744
Intestinimonas	3	150620956	rs2276760	G	A	-0.0685234	0.0152546	7.84062e-06	20.178
Intestinimonas	6	67200802	rs6934519	T	C	0.0692373	0.0151154	8.56956e-06	20.9818
Intestinimonas	13	23343542	rs1000888	G	C	-0.0585038	0.013219	9.71299e-06	19.5871
Lachnoclostridium	20	19300846	rs6112314	C	A	-0.0561715	0.0108174	2.43212e-07	26.964
Lachnoclostridium	3	177470032	rs62285313	G	A	0.0864203	0.0181565	1.58331e-06	22.6551
Lachnoclostridium	17	13816159	rs78068103	G	A	0.0886199	0.0194248	3.66519e-06	20.8137
Lachnoclostridium	3	23037786	rs615997	C	T	0.0511752	0.0106491	2.02677e-06	23.0939
Lachnoclostridium	12	28169306	rs61915992	T	A	0.0803876	0.0172209	2.6727e-06	21.7905
Lachnoclostridium	18	1053252	rs789029	T	C	-0.0641288	0.0137974	3.75328e-06	21.6029
Lachnoclostridium	1	185091351	rs12566975	C	T	-0.0468097	0.0105787	9.57204e-06	19.5798
Lachnoclostridium	8	59370320	rs4738679	A	G	-0.0520267	0.011404	4.41754e-06	20.813
Lachnoclostridium	3	66725825	rs1031599	T	G	-0.078627	0.0175644	6.31376e-06	20.039
Lachnoclostridium	17	46694541	rs72829893	T	G	0.117472	0.0268103	5.57766e-06	19.1985
Lachnoclostridium	4	38694566	rs3821998	A	C	-0.0864066	0.0192519	6.72052e-06	20.1439
Lachnoclostridium	18	19743455	rs2385421	G	A	0.0746186	0.0180734	7.13717e-06	17.0457
Lachnoclostridium	2	167244051	rs1528479	A	G	-0.0497798	0.0111919	9.63976e-06	19.7832
Lachnoclostridium	12	102046595	rs1997204	C	T	-0.108075	0.0242022	5.97081e-06	19.9406
Lachnoclostridium	16	27217620	rs62028349	C	G	0.0469989	0.0105971	9.17043e-06	19.6699
Lachnospira	5	176802250	rs13157098	G	A	-0.0768058	0.0155312	5.99315e-07	24.4556
Lachnospira	11	25962890	rs4923324	A	G	-0.0617321	0.0133387	2.43593e-06	21.4189
Lachnospira	2	57701660	rs56791201	C	T	0.051823	0.0110697	2.92823e-06	21.9167
Lachnospira	6	6893668	rs2326833	G	C	-0.078495	0.017109	4.59648e-06	21.0491
Lachnospira	3	186445436	rs4686798	C	T	0.0531826	0.0113747	2.73936e-06	21.8603
Lachnospira	4	111995627	rs159484	A	G	0.0794668	0.0176999	6.67622e-06	20.1573
Lachnospira	12	91006514	rs2520509	G	A	0.0519063	0.011578	7.41854e-06	20.099
LachnospiraceaeFCS020group	19	2571232	rs7249113	A	G	0.0679483	0.0133496	3.72097e-07	25.9073
LachnospiraceaeFCS020group	1	35328576	rs12078956	G	C	0.106101	0.0222904	2.15431e-06	22.657
LachnospiraceaeFCS020group	16	23631307	rs369444	G	C	0.125481	0.0259008	3.14826e-06	23.471
LachnospiraceaeFCS020group	2	53946431	rs72793667	G	A	-0.116881	0.0246589	1.63421e-06	22.4667
LachnospiraceaeFCS020group	19	17865305	rs1363769	C	T	-0.200628	0.0449372	1.58163e-06	19.933
LachnospiraceaeFCS020group	8	121244406	rs10093861	A	G	-0.0568869	0.0121152	3.05624e-06	22.0477
LachnospiraceaeFCS020group	13	40419314	rs9788306	T	C	-0.062804	0.0130744	1.38618e-06	23.0743
LachnospiraceaeFCS020group	5	109403564	rs113859143	C	G	-0.108906	0.0242055	2.5545e-06	20.2432
LachnospiraceaeFCS020group	1	118425334	rs9919338	C	G	-0.0553339	0.0120621	4.90667e-06	21.0443
LachnospiraceaeFCS020group	11	3248876	rs35035870	C	T	-0.190615	0.0414403	2.62028e-06	21.1578
LachnospiraceaeFCS020group	3	165996415	rs2862811	C	T	0.0564927	0.0121736	3.91911e-06	21.5351
LachnospiraceaeFCS020group	10	44346094	rs1254846	A	G	0.105963	0.0232501	5.59664e-06	20.7709
LachnospiraceaeFCS020group	6	71966268	rs4452603	G	T	0.0604208	0.0135965	8.9819e-06	19.748
LachnospiraceaeFCS020group	4	166588085	rs2322265	T	C	-0.0666305	0.0141577	5.20809e-06	22.1495
LachnospiraceaeFCS020group	10	65563647	rs3999074	T	G	-0.0550587	0.0121847	6.55048e-06	20.4185
LachnospiraceaeFCS020group	4	165786478	rs9308097	G	A	0.055381	0.0123659	7.4729e-06	20.0571
LachnospiraceaeNC2004group	20	5330700	rs6116753	A	G	0.0994748	0.0209139	2.9225e-06	22.6233
LachnospiraceaeNC2004group	5	149544722	rs3756315	G	A	-0.0883469	0.0188397	3.32583e-06	21.9905
LachnospiraceaeNC2004group	1	234157721	rs12127733	A	G	0.115182	0.0246006	3.10594e-06	21.9217
LachnospiraceaeNC2004group	18	58229086	rs17067076	A	G	-0.154631	0.0352194	5.61206e-06	19.2767
LachnospiraceaeNC2004group	9	122239986	rs1331592	G	C	0.0948806	0.0208369	5.34359e-06	20.7343
LachnospiraceaeNC2004group	9	29334137	rs1928659	C	T	0.102522	0.0226445	6.17241e-06	20.4978
LachnospiraceaeNC2004group	13	76829562	rs1929743	C	T	0.0837206	0.0190318	9.0551e-06	19.351
LachnospiraceaeNC2004group	13	47512191	rs12863463	A	G	-0.156365	0.0345372	6.03984e-06	20.4977
LachnospiraceaeNC2004group	17	21157406	rs117467633	C	T	-0.169687	0.0383169	9.13317e-06	19.6119
LachnospiraceaeNC2004group	6	22725908	rs12208226	A	C	-0.154739	0.0340372	9.7484e-06	20.6677
LachnospiraceaeND3007group	16	1100633	rs9932954	G	A	-0.0561864	0.0115984	1.24882e-06	23.4674
LachnospiraceaeND3007group	4	7678735	rs13110238	G	C	-0.0636978	0.0142041	4.47808e-06	20.1104
LachnospiraceaeND3007group	10	14137663	rs72776675	C	T	-0.0647067	0.014797	8.71689e-06	19.1228
LachnospiraceaeND3007group	3	172950553	rs2861203	A	G	0.0572304	0.0127279	7.36931e-06	20.2181
LachnospiraceaeNK4A136group	11	3922055	rs12362320	C	G	0.0573168	0.0115466	8.04224e-07	24.6407
LachnospiraceaeNK4A136group	1	54578401	rs954878	G	A	-0.0520656	0.0109082	1.78203e-06	22.7821
LachnospiraceaeNK4A136group	8	4842929	rs7832116	G	A	-0.0714756	0.0151703	3.57084e-06	22.1987
LachnospiraceaeNK4A136group	3	190415145	rs7616165	T	G	-0.230542	0.0483465	2.77391e-06	22.739
LachnospiraceaeNK4A136group	3	161749981	rs76193507	G	A	-0.22973	0.0499776	2.9309e-06	21.1293
LachnospiraceaeNK4A136group	17	35240097	rs11263806	G	A	-0.0524615	0.0116758	5.06517e-06	20.1887
LachnospiraceaeNK4A136group	19	51256120	rs73044693	G	A	-0.10758	0.0229884	3.57256e-06	21.9
LachnospiraceaeNK4A136group	5	6116659	rs160061	G	A	0.0513831	0.0108094	2.12198e-06	22.5963
LachnospiraceaeNK4A136group	10	62175024	rs7073658	G	T	-0.0499621	0.0109693	5.2691e-06	20.7456
LachnospiraceaeNK4A136group	14	100177681	rs68104925	C	T	-0.0549104	0.0115385	2.36779e-06	22.647
LachnospiraceaeNK4A136group	19	21806125	rs12611395	G	A	-0.0902532	0.0199652	5.83039e-06	20.4351
LachnospiraceaeNK4A136group	17	30016653	rs2880566	C	T	0.0599578	0.0134693	5.61428e-06	19.8155
LachnospiraceaeNK4A136group	8	84735080	rs28540839	C	A	0.0508285	0.0110591	9.34319e-06	21.1239
LachnospiraceaeNK4A136group	5	90289997	rs59805249	C	T	0.0936162	0.0207982	9.45385e-06	20.2605
LachnospiraceaeNK4A136group	7	8497922	rs10952110	T	G	0.0487709	0.0109614	9.08113e-06	19.7964
LachnospiraceaeNK4A136group	3	55181375	rs4955932	C	T	-0.0492283	0.0109388	7.05426e-06	20.2531
LachnospiraceaeUCG001	3	42568440	rs437876	C	T	0.0784637	0.0144768	7.1655e-08	29.3761
LachnospiraceaeUCG001	3	148269083	rs985416	T	C	0.0970258	0.0181807	1.45591e-07	28.4809
LachnospiraceaeUCG001	1	82384407	rs2050911	A	G	0.0751466	0.0153934	1.10648e-06	23.8313
LachnospiraceaeUCG001	9	7273249	rs10815577	G	C	-0.0683706	0.0143691	1.71503e-06	22.6403
LachnospiraceaeUCG001	9	14477851	rs573933	C	T	-0.107898	0.0232346	3.10508e-06	21.5655
LachnospiraceaeUCG001	1	53773248	rs78848836	G	A	-0.118868	0.0259753	3.38171e-06	20.9415
LachnospiraceaeUCG001	6	145006780	rs9403580	T	C	0.107801	0.0229777	3.46785e-06	22.0104
LachnospiraceaeUCG001	17	36155074	rs7213933	A	T	-0.0816269	0.01838	9.01671e-06	19.7231
LachnospiraceaeUCG001	19	13962924	rs8104225	G	A	0.0892098	0.0197665	8.04216e-06	20.3688
LachnospiraceaeUCG001	16	79092359	rs74034332	A	G	0.168045	0.0382637	3.33351e-06	19.2877
LachnospiraceaeUCG001	7	96965504	rs62496417	G	T	-0.0748504	0.0165681	5.87504e-06	20.4101
LachnospiraceaeUCG001	12	56256262	rs2371284	C	T	-0.0761893	0.0170127	7.55967e-06	20.0559
LachnospiraceaeUCG001	1	166199362	rs12131224	T	C	0.117095	0.02591	7.39863e-06	20.4243
LachnospiraceaeUCG001	14	21455973	rs4981345	C	T	-0.0681973	0.0149831	6.08596e-06	20.7171
LachnospiraceaeUCG001	1	108102470	rs79476906	A	T	-0.087088	0.0197008	8.27425e-06	19.541
LachnospiraceaeUCG001	8	56839500	rs7341608	C	T	-0.0784757	0.0177648	9.48124e-06	19.5142
LachnospiraceaeUCG004	1	240359089	rs12747809	A	G	-0.062197	0.0125685	8.64875e-07	24.4892
LachnospiraceaeUCG004	2	49904589	rs2882478	A	G	-0.0577091	0.0118338	1.20811e-06	23.7814
LachnospiraceaeUCG004	7	71303007	rs12673420	A	G	0.0554351	0.0118375	2.98079e-06	21.9305
LachnospiraceaeUCG004	6	81318836	rs2444793	T	C	-0.0542433	0.0118188	4.77076e-06	21.0644
LachnospiraceaeUCG004	4	183247601	rs2726805	G	A	0.0548397	0.0120844	6.30399e-06	20.5938
LachnospiraceaeUCG004	3	70592215	rs11128180	G	A	0.0648288	0.0140126	4.51737e-06	21.4041
LachnospiraceaeUCG004	14	40536481	rs12894272	G	A	0.0579792	0.0125229	4.33949e-06	21.4356
LachnospiraceaeUCG004	6	14817584	rs233486	G	A	-0.0799088	0.017766	6.28457e-06	20.2307
LachnospiraceaeUCG004	12	24572337	rs35182105	G	A	-0.109724	0.024221	4.86508e-06	20.5221
LachnospiraceaeUCG004	1	65990422	rs6656451	T	C	-0.05436	0.011947	5.56781e-06	20.7034
LachnospiraceaeUCG004	1	105287469	rs12072562	C	T	0.133104	0.0303566	7.0737e-06	19.2254
LachnospiraceaeUCG004	13	51292902	rs2706242	C	G	-0.0901399	0.0199712	9.83848e-06	20.3716
LachnospiraceaeUCG004	3	154242406	rs7629954	G	A	0.108441	0.023825	5.77222e-06	20.7167
LachnospiraceaeUCG008	11	74391775	rs10793103	T	C	0.0974344	0.0181279	9.34937e-08	28.8887
LachnospiraceaeUCG008	3	100496680	rs9873555	C	G	-0.121162	0.0233467	2.41343e-07	26.9326
LachnospiraceaeUCG008	2	168628871	rs13024781	C	T	-0.0798769	0.0168846	2.29166e-06	22.3801
LachnospiraceaeUCG008	11	19572557	rs10741777	C	T	-0.0973842	0.0194791	7.68659e-07	24.9941
LachnospiraceaeUCG008	16	84992314	rs955844	C	A	0.112064	0.0228369	1.80994e-06	24.0801
LachnospiraceaeUCG008	4	114220647	rs67078837	C	T	-0.0845848	0.0170693	7.68189e-07	24.5559
LachnospiraceaeUCG008	2	228100140	rs62277846	T	C	0.102292	0.0212319	1.58892e-06	23.2118
LachnospiraceaeUCG008	1	90818872	rs10801803	A	G	-0.117029	0.0243085	1.40029e-06	23.1778
LachnospiraceaeUCG008	12	129539818	rs61944774	G	A	0.179838	0.0393797	6.34122e-06	20.8554
LachnospiraceaeUCG008	15	31697284	rs75356640	A	G	0.136523	0.0303128	9.83206e-06	20.2844
LachnospiraceaeUCG008	8	23071054	rs57254474	A	G	0.0886512	0.0199045	6.92061e-06	19.8365
LachnospiraceaeUCG008	6	81214803	rs57091572	G	A	-0.110443	0.0235801	2.85822e-06	21.9372
LachnospiraceaeUCG010	10	83848397	rs11192447	G	A	0.126592	0.024345	4.68957e-07	27.0392
LachnospiraceaeUCG010	21	44079875	rs9981767	C	A	0.0655062	0.0131994	9.96373e-07	24.6295
LachnospiraceaeUCG010	14	29872341	rs74315802	T	G	0.0867262	0.0183477	3.19006e-06	22.3428
LachnospiraceaeUCG010	9	92267239	rs12346653	T	C	0.0657686	0.0139569	2.70321e-06	22.2053
LachnospiraceaeUCG010	19	42586245	rs10414815	C	T	0.10453	0.0230253	4.23977e-06	20.6096
LachnospiraceaeUCG010	1	224897491	rs72761829	T	A	0.111884	0.0238893	2.57651e-06	21.9344
LachnospiraceaeUCG010	2	185862591	rs72894957	A	G	0.222263	0.0486425	5.68428e-06	20.8786
LachnospiraceaeUCG010	5	8146371	rs336138	T	G	0.0779543	0.0171865	7.48417e-06	20.5733
LachnospiraceaeUCG010	7	81410263	rs4576377	C	A	-0.0572001	0.0127043	7.63056e-06	20.2718
LachnospiraceaeUCG010	21	33193567	rs2833528	T	C	-0.0562148	0.0127763	9.9199e-06	19.3594
LachnospiraceaeUCG010	9	85576178	rs2153460	T	A	-0.0684038	0.0156562	9.17312e-06	19.0893
LachnospiraceaeUCG010	6	84772845	rs17730011	A	G	-0.0702357	0.015706	7.84597e-06	19.9979
Lactobacillus	19	6928017	rs921925	C	A	0.0985077	0.0203229	9.71665e-07	23.4947
Lactobacillus	1	18501459	rs16861661	A	G	-0.183147	0.038148	1.2781e-06	23.0492
Lactobacillus	8	69010103	rs768253	G	T	-0.079195	0.0171791	4.2477e-06	21.2518
Lactobacillus	2	28903275	rs11674854	T	C	-0.0852686	0.0176504	1.592e-06	23.3384
Lactobacillus	16	73890910	rs328312	A	T	0.0815092	0.0169441	1.40618e-06	23.1406
Lactobacillus	20	54192992	rs6092149	T	A	-0.0801344	0.017149	3.29042e-06	21.8355
Lactobacillus	6	151027636	rs75127669	A	C	0.139784	0.0310414	6.83434e-06	20.2783
Lactobacillus	3	173151665	rs77478751	G	A	-0.219886	0.0475759	7.32705e-06	21.3609
Lactobacillus	2	135755629	rs1530559	A	G	0.0804001	0.0178207	4.93109e-06	20.3545
Lactobacillus	4	109896462	rs62314653	A	C	0.187692	0.0394585	2.24383e-06	22.6262
Lactobacillus	13	23834968	rs7399658	A	G	-0.107134	0.0221883	3.12099e-06	23.3134
Lactobacillus	2	199312684	rs12693845	T	C	-0.0805447	0.0177429	8.9632e-06	20.6075
Lactococcus	18	64699550	rs34757988	C	G	0.122294	0.0228976	8.95039e-08	28.5252
Lactococcus	22	31532568	rs757872	C	G	0.140799	0.027582	4.36882e-07	26.0585
Lactococcus	17	2699935	rs123059	C	T	-0.13671	0.0274694	1.26562e-06	24.7686
Lactococcus	12	113161438	rs4766997	T	C	0.114599	0.023839	2.06145e-06	23.1093
Lactococcus	19	28767353	rs10417872	G	T	0.118306	0.024522	1.28678e-06	23.2756
Lactococcus	1	116887742	rs6674304	T	C	0.200758	0.0442121	6.17759e-06	20.6187
Lactococcus	13	113472525	rs7992246	C	T	0.104232	0.0230786	4.44724e-06	20.3977
Lactococcus	10	71518643	rs55910161	T	C	0.146426	0.0307367	2.36214e-06	22.6946
Lactococcus	2	31266049	rs12621813	A	G	0.108423	0.0239978	6.60829e-06	20.4125
Lactococcus	2	54114864	rs2293361	T	C	-0.199221	0.0430969	1.39593e-06	21.3687
Lactococcus	7	14650221	rs17168302	A	G	0.191857	0.0424761	6.28602e-06	20.4016
Marvinbryantia	11	45826561	rs61884471	A	G	0.124426	0.0248431	1.01163e-06	25.0849
Marvinbryantia	10	12516924	rs2724813	G	A	-0.0840769	0.0167551	6.28451e-07	25.1803
Marvinbryantia	1	58441860	rs1187983	T	C	-0.0935456	0.0193174	2.02427e-06	23.4502
Marvinbryantia	6	132881664	rs2842896	T	C	-0.0649396	0.0131146	7.25363e-07	24.5192
Marvinbryantia	16	5938448	rs11645029	C	G	-0.060618	0.0131551	4.14752e-06	21.2331
Marvinbryantia	18	46255637	rs12963345	C	G	-0.059681	0.0132289	6.60378e-06	20.353
Marvinbryantia	3	166039765	rs2863363	G	A	0.0634861	0.0136323	3.11281e-06	21.688
Marvinbryantia	11	79518683	rs72948274	C	A	-0.126354	0.0272212	3.2591e-06	21.5459
Marvinbryantia	19	4542097	rs146541147	A	G	0.118845	0.0268423	6.86288e-06	19.6031
Marvinbryantia	13	86079090	rs11620597	C	T	0.119479	0.0271688	7.80178e-06	19.3395
Marvinbryantia	14	21577837	rs8006832	T	G	-0.0952415	0.0216699	6.58083e-06	19.317
Marvinbryantia	1	211400180	rs3125832	C	A	0.0679323	0.015012	5.02731e-06	20.4774
Methanobrevibacter	13	41963791	rs76029318	C	T	0.222849	0.0454319	1.07552e-06	24.0602
Methanobrevibacter	2	125440268	rs10202904	G	T	-0.112811	0.0239106	3.08549e-06	22.2598
Methanobrevibacter	4	104418307	rs894996	A	C	0.214213	0.0456045	3.81567e-06	22.0635
Methanobrevibacter	11	89349287	rs11018665	T	A	0.113013	0.0254343	7.03099e-06	19.7433
Methanobrevibacter	10	112266046	rs1334944	C	T	0.115197	0.0255492	7.6138e-06	20.3293
Methanobrevibacter	3	15053083	rs6776814	C	T	-0.188956	0.0419905	8.04905e-06	20.2498
Methanobrevibacter	15	31516919	rs4779844	C	G	0.109639	0.0247979	9.28281e-06	19.5478
Methanobrevibacter	19	52925820	rs4802933	G	A	-0.135628	0.0308139	9.73818e-06	19.3735
Odoribacter	15	58063881	rs503751	G	C	0.0618294	0.0118887	2.07625e-07	27.0474
Odoribacter	12	67655943	rs77779484	A	G	-0.133489	0.0268526	6.56256e-07	24.7127
Odoribacter	19	49523088	rs10423795	T	C	0.0550695	0.0121164	6.57936e-06	20.6573
Odoribacter	4	11907559	rs6856150	A	G	0.0881922	0.0194146	6.0595e-06	20.6349
Odoribacter	8	1266824	rs10093869	G	A	-0.0577795	0.0125389	3.67441e-06	21.2337
Odoribacter	17	46763962	rs4793970	G	A	-0.0576329	0.0129154	6.02696e-06	19.9125
Odoribacter	8	69677480	rs74553962	G	T	0.121449	0.0264106	9.48684e-06	21.1461
Odoribacter	14	70944224	rs28417404	G	A	-0.0726896	0.0161372	3.68032e-06	20.2903
Odoribacter	11	6848360	rs16918425	T	A	0.0999781	0.0223785	8.85048e-06	19.9595
Olsenella	2	150077190	rs1035588	G	A	-0.108148	0.0236848	4.85501e-06	20.8497
Olsenella	19	4925018	rs62112538	T	C	-0.19943	0.0407033	1.1882e-06	24.0062
Olsenella	1	247642270	rs35225860	G	A	-0.223604	0.0482391	3.87041e-06	21.4862
Olsenella	9	21884425	rs72691585	A	C	-0.249079	0.0520814	2.95294e-06	22.8722
Olsenella	6	10422207	rs9460691	A	C	0.119966	0.0268645	7.28354e-06	19.9415
Olsenella	10	10777085	rs17148768	A	G	0.140434	0.0295602	2.1984e-06	22.57
Olsenella	4	174810498	rs61090148	G	A	-0.104783	0.0231343	6.43728e-06	20.5148
Olsenella	1	179629191	rs7540303	T	C	0.108044	0.023638	5.32027e-06	20.892
Olsenella	1	231960352	rs2759329	A	G	-0.111131	0.0237218	3.43201e-06	21.9471
Olsenella	20	19969568	rs6046522	T	C	0.122938	0.0269928	4.48455e-06	20.7434
Olsenella	17	59632873	rs8066522	A	G	-0.106529	0.0240379	9.70095e-06	19.64
Oscillibacter	1	184942671	rs234108	G	A	0.0749553	0.0152632	9.16336e-07	24.1164
Oscillibacter	14	32270129	rs36095275	T	C	-0.0752368	0.0156861	1.39627e-06	23.0054
Oscillibacter	14	21479605	rs11627628	C	T	0.143961	0.0290223	1.0092e-06	24.605
Oscillibacter	6	28580593	rs9393920	G	A	-0.0744662	0.0151081	9.92237e-07	24.294
Oscillibacter	22	44834707	rs133832	C	A	-0.0795527	0.0162411	1.14719e-06	23.9928
Oscillibacter	4	3656291	rs12649930	G	T	0.121589	0.0259612	4.09379e-06	21.935
Oscillibacter	10	116469806	rs75453768	T	G	0.12212	0.0268629	5.34738e-06	20.6665
Oscillibacter	2	179457147	rs16866406	G	A	0.0988765	0.0208795	3.07821e-06	22.4256
Oscillibacter	20	49507892	rs761240	G	T	-0.17664	0.0388812	2.03841e-06	20.6394
Oscillibacter	8	21598077	rs4506202	G	A	-0.0711323	0.0152261	3.20825e-06	21.8251
Oscillibacter	11	79013843	rs61883564	G	A	-0.101351	0.0221016	3.38712e-06	21.0288
Oscillibacter	9	1798324	rs16934185	G	A	-0.129568	0.028157	4.38031e-06	21.1748
Oscillibacter	11	25973451	rs12417956	G	C	0.0785431	0.0174075	6.02626e-06	20.3585
Oscillibacter	6	36931994	rs6901560	G	C	0.0855032	0.018693	6.20951e-06	20.9221
Oscillibacter	20	18003390	rs62206502	A	C	-0.0681423	0.0151349	6.59895e-06	20.271
Oscillibacter	12	82366390	rs137917150	A	T	-0.174992	0.0388394	4.61985e-06	20.2998
Oscillibacter	8	11116314	rs11990279	C	T	-0.0824934	0.0180457	4.94298e-06	20.8972
Oscillospira	6	18093691	rs12206468	A	G	-0.133016	0.0269733	1.04222e-06	24.3185
Oscillospira	3	172373615	rs73038677	A	T	-0.08321	0.0168666	1.0943e-06	24.3388
Oscillospira	14	28151415	rs1954532	C	T	-0.0826246	0.0175252	2.26773e-06	22.2277
Oscillospira	4	89483300	rs28889936	C	A	0.114051	0.0252838	3.36585e-06	20.3475
Oscillospira	1	76803093	rs751183	C	T	-0.0774322	0.0172216	6.85127e-06	20.2162
Oscillospira	17	14881860	rs8076323	G	A	0.0715392	0.0156539	5.61316e-06	20.8855
Oscillospira	6	56160483	rs72866977	C	A	-0.130569	0.0281674	5.62701e-06	21.4875
Oscillospira	6	170474630	rs62422654	T	C	0.0898456	0.0198088	6.46754e-06	20.572
Oscillospira	16	89792856	rs12925026	C	T	0.13559	0.030678	9.31021e-06	19.5345
Oxalobacter	3	171947435	rs4428215	A	G	0.130293	0.0242237	7.51071e-08	28.9307
Oxalobacter	9	87514407	rs736744	T	C	0.117882	0.0211262	2.57471e-08	31.1352
Oxalobacter	22	37421469	rs6000536	T	C	-0.130992	0.0253804	2.06054e-07	26.6374
Oxalobacter	4	189935314	rs36057338	T	G	0.207847	0.0421439	8.79803e-07	24.323
Oxalobacter	20	59502888	rs6071435	A	T	-0.105512	0.021489	1.07431e-06	24.1088
Oxalobacter	9	19682558	rs12002250	C	A	0.217122	0.0466317	1.41504e-06	21.6793
Oxalobacter	6	38550301	rs1569853	C	T	-0.138078	0.0296981	3.64501e-06	21.6166
Oxalobacter	12	96819204	rs11108500	G	A	-0.199099	0.0427327	3.74279e-06	21.7079
Oxalobacter	8	20902693	rs10464997	A	G	0.137691	0.0294804	3.29754e-06	21.8145
Oxalobacter	15	93941937	rs111966731	C	T	0.213114	0.047162	7.29863e-06	20.4193
Oxalobacter	8	115560689	rs6993398	A	G	0.127217	0.0278855	7.12773e-06	20.813
Oxalobacter	11	126582578	rs3862635	T	C	-0.172142	0.0394026	9.18685e-06	19.0864
Parabacteroides	9	2217340	rs60884758	T	C	-0.0702667	0.0142249	5.70689e-07	24.4006
Parabacteroides	5	169360155	rs3860755	C	G	0.0558784	0.0116625	1.71325e-06	22.9566
Parabacteroides	6	47368687	rs4236095	A	G	0.0761961	0.0157042	1.93145e-06	23.5416
Parabacteroides	3	191572365	rs115602804	A	G	0.10308	0.0222736	1.93059e-06	21.4176
Parabacteroides	3	52354847	rs114567323	C	T	0.186478	0.0405199	5.65487e-06	21.1795
Parabacteroides	12	56396953	rs7298818	T	C	0.0888832	0.0200902	8.53629e-06	19.5736
Parabacteroides	1	85585609	rs6657302	C	T	-0.10452	0.0225521	9.75699e-06	21.4794
Parabacteroides	6	165969505	rs11965579	C	G	0.162824	0.0381863	8.86592e-06	18.1811
Parabacteroides	16	7045276	rs17141986	C	G	0.0500303	0.0111459	7.2741e-06	20.1481
Parabacteroides	2	38037203	rs72893646	T	A	-0.0715594	0.0156668	8.83391e-06	20.8629
Paraprevotella	5	174606261	rs2081023	G	A	-0.122561	0.0236507	2.638e-07	26.8543
Paraprevotella	17	69135631	rs9900242	G	A	-0.0852967	0.0175212	1.14068e-06	23.6994
Paraprevotella	13	86162420	rs9602779	C	A	-0.106692	0.0220263	6.92746e-07	23.4627
Paraprevotella	3	149298792	rs140997932	C	T	-0.162376	0.0354178	2.11119e-06	21.0183
Paraprevotella	11	114526679	rs145020347	G	A	-0.12465	0.0262323	4.03009e-06	22.5793
Paraprevotella	12	114131978	rs4767113	T	C	0.0882466	0.018382	2.14357e-06	23.0469
Paraprevotella	1	195971173	rs3008582	C	T	0.10572	0.0227246	4.35989e-06	21.6433
Paraprevotella	11	41079703	rs4756632	T	G	-0.138905	0.0289897	3.81747e-06	22.9589
Paraprevotella	12	25249743	rs10842464	C	T	-0.0758215	0.0172568	6.59715e-06	19.3048
Paraprevotella	7	81759508	rs3801748	A	G	0.0779721	0.0171691	5.20177e-06	20.6244
Paraprevotella	18	69623804	rs7240324	G	T	-0.10229	0.0226948	5.95902e-06	20.315
Paraprevotella	12	71978728	rs17109926	G	A	-0.0988335	0.0216172	6.75279e-06	20.9031
Paraprevotella	6	83459314	rs17785622	G	A	0.248065	0.0524304	1.92659e-06	22.3855
Parasutterella	20	25599776	rs2387977	C	T	-0.0681778	0.0134756	5.38476e-07	25.5972
Parasutterella	2	72235444	rs7572229	A	G	0.066273	0.0132736	6.31698e-07	24.9285
Parasutterella	4	15565736	rs35414597	A	T	-0.0684946	0.0142143	1.51206e-06	23.2199
Parasutterella	4	65556925	rs6828768	T	C	0.0636852	0.0132645	1.78328e-06	23.0512
Parasutterella	10	44293839	rs10899911	G	A	-0.0717102	0.0148151	1.15272e-06	23.4288
Parasutterella	12	5275540	rs7303158	T	C	0.0646859	0.0134256	1.32776e-06	23.2141
Parasutterella	2	178954708	rs78383039	C	T	-0.146315	0.0297119	1.57438e-06	24.2501
Parasutterella	8	114804024	rs35055552	C	T	0.109554	0.0235433	3.34853e-06	21.6533
Parasutterella	6	137615592	rs2090816	C	A	0.0840967	0.0177315	2.89715e-06	22.494
Parasutterella	12	126498824	rs1403396	T	A	-0.0756729	0.0159035	2.75519e-06	22.6411
Parasutterella	17	14692867	rs55877868	C	A	-0.104458	0.0228089	2.87068e-06	20.9735
Parasutterella	15	67316307	rs8039785	G	T	0.0618345	0.0133	3.62095e-06	21.6151
Parasutterella	8	16674526	rs823424	A	G	-0.0713448	0.0156958	4.95295e-06	20.6613
Parasutterella	12	53260710	rs7311004	C	T	-0.0617522	0.0136438	5.92054e-06	20.4848
Parasutterella	3	156550415	rs62273907	G	A	0.229468	0.0502262	5.88384e-06	20.873
Parasutterella	3	193896709	rs6809952	A	G	-0.0684957	0.0150892	8.13349e-06	20.6062
Parasutterella	3	30163689	rs11715853	A	G	-0.0662952	0.0146114	6.22913e-06	20.5864
Peptococcus	3	17793504	rs75754569	G	C	0.181434	0.0319429	1.09884e-08	32.2619
Peptococcus	13	91182556	rs77681628	T	C	0.200307	0.0387328	2.68836e-07	26.7446
Peptococcus	4	35358594	rs10031059	C	T	-0.121167	0.0225844	1.23637e-07	28.7838
Peptococcus	6	99020289	rs6918730	A	G	0.135311	0.0289742	1.14732e-06	21.8092
Peptococcus	14	57985112	rs413827	A	G	0.110229	0.0237523	3.30085e-06	21.5369
Peptococcus	2	33691809	rs2054133	A	G	0.0895433	0.0188332	2.14166e-06	22.6058
Peptococcus	10	78716030	rs11001941	A	G	-0.195611	0.0392217	1.32858e-06	24.8734
Peptococcus	9	104595848	rs7033353	G	T	0.090152	0.018995	2.21957e-06	22.5254
Peptococcus	22	50973113	rs5770862	C	T	0.162018	0.0356813	3.21957e-06	20.6179
Peptococcus	15	75073172	rs34282744	C	G	0.191797	0.0399832	1.83535e-06	23.0107
Peptococcus	11	968356	rs72850165	C	T	-0.134304	0.0300423	5.74152e-06	19.9853
Peptococcus	11	4019788	rs11030569	T	A	-0.17402	0.0374133	3.12991e-06	21.6345
Peptococcus	6	162239191	rs7766680	C	G	0.0976832	0.0214155	3.50768e-06	20.8057
Peptococcus	1	75971700	rs74592222	A	G	0.137957	0.0302965	8.55342e-06	20.7349
Peptococcus	20	43118017	rs36121075	G	A	-0.14067	0.030628	6.9872e-06	21.0944
Peptococcus	1	216223782	rs12069354	T	C	0.16763	0.03795	9.28339e-06	19.5109
Phascolarctobacterium	12	53098742	rs75882962	C	T	0.0968661	0.0190575	3.18987e-07	25.8352
Phascolarctobacterium	4	183252836	rs56157888	C	A	0.0954864	0.0193976	1.08506e-06	24.2318
Phascolarctobacterium	3	168339417	rs56069061	A	G	-0.111306	0.0230694	1.87174e-06	23.2789
Phascolarctobacterium	3	186553389	rs74540770	A	G	-0.121014	0.0258621	3.60275e-06	21.8951
Phascolarctobacterium	17	73584441	rs76124218	G	C	-0.159361	0.0344532	2.66969e-06	21.3946
Phascolarctobacterium	1	203102563	rs6427992	C	G	-0.0652458	0.0137508	2.08614e-06	22.5137
Phascolarctobacterium	2	174436533	rs12618201	G	A	0.0641657	0.0138202	3.37696e-06	21.5565
Phascolarctobacterium	22	47841258	rs74847270	G	A	-0.104889	0.0230998	5.73099e-06	20.6179
Phascolarctobacterium	8	102434276	rs1264476	G	T	0.0767335	0.0166041	4.29567e-06	21.3569
Phascolarctobacterium	14	21358155	rs28525131	A	G	-0.118657	0.0269048	8.22677e-06	19.4503
Phascolarctobacterium	13	71376322	rs7982713	A	G	0.0726922	0.0163201	9.72164e-06	19.8395
Phascolarctobacterium	4	17051156	rs11929846	C	T	-0.0697199	0.0157969	8.88416e-06	19.4791
Prevotella7	3	60474379	rs430270	C	A	0.139155	0.0297055	2.86846e-06	21.9444
Prevotella7	2	12101762	rs57404562	A	C	0.155486	0.0316057	6.21576e-07	24.2022
Prevotella7	18	71442664	rs9959718	A	G	0.133012	0.0275361	1.90058e-06	23.3333
Prevotella7	22	24613952	rs9608249	G	A	-0.158213	0.0336317	2.06687e-06	22.1304
Prevotella7	2	242066314	rs2240542	T	C	0.12085	0.0261776	4.84146e-06	21.3124
Prevotella7	10	133000320	rs2918132	T	C	-0.114648	0.0254916	6.42409e-06	20.2275
Prevotella7	11	19943115	rs16937247	C	G	0.146098	0.0351529	9.63705e-06	17.2729
Prevotella7	16	47237609	rs118038478	G	A	0.205676	0.0468917	7.85422e-06	19.2386
Prevotella7	1	3343802	rs12124567	G	A	-0.121281	0.0275017	9.48982e-06	19.4477
Prevotella7	6	91019654	rs12195431	C	T	0.196528	0.0442322	8.72818e-06	19.7411
Prevotella7	1	29736216	rs9426434	C	T	-0.123657	0.0278514	9.71711e-06	19.7126
Prevotella7	11	39821773	rs79263163	C	A	-0.143982	0.031501	7.51048e-06	20.8914
Prevotella9	19	639161	rs111509883	C	T	0.171131	0.0347624	1.24389e-06	24.2346
Prevotella9	8	19115604	rs2683313	G	A	-0.0724576	0.0151603	1.68895e-06	22.843
Prevotella9	22	44236460	rs117271932	G	A	0.208089	0.0440393	2.81722e-06	22.3263
Prevotella9	9	109009495	rs10512344	G	C	0.247373	0.0544087	3.19324e-06	20.6713
Prevotella9	1	118852817	rs9428102	G	A	-0.0778845	0.0176068	4.61734e-06	19.5677
Prevotella9	20	21470713	rs746764	C	T	-0.0915772	0.0193245	2.03999e-06	22.4573
Prevotella9	15	38513730	rs16966465	C	G	0.0743348	0.0165291	9.33202e-06	20.225
Prevotella9	10	12497581	rs2104588	C	T	0.105558	0.023773	8.12987e-06	19.7159
Prevotella9	10	122819400	rs11199734	T	A	0.0770209	0.0169462	7.00288e-06	20.6572
Prevotella9	18	19993452	rs7232121	C	G	0.0671292	0.014423	3.76013e-06	21.6628
Prevotella9	2	11232685	rs11685699	T	C	-0.141357	0.0295665	2.02552e-06	22.858
Prevotella9	22	26152738	rs9613013	A	G	0.0917591	0.0202697	6.10415e-06	20.493
Prevotella9	1	14161251	rs2495052	G	A	0.0838978	0.0188523	8.97142e-06	19.8049
Prevotella9	2	91954502	rs72815774	C	T	-0.176186	0.0393068	8.78291e-06	20.0913
Prevotella9	17	59421778	rs4968431	T	G	0.0640113	0.0144162	8.58441e-06	19.7156
Prevotella9	12	1794470	rs7976209	C	T	-0.0870786	0.0197951	7.28343e-06	19.3513
Prevotella9	4	161115744	rs12648235	C	T	0.0785902	0.0177676	7.39079e-06	19.5651
Prevotella9	5	63736025	rs1304512	A	G	0.0761593	0.0165885	5.29082e-06	21.0782
Prevotella9	18	71992502	rs7237249	T	C	-0.0823764	0.0182126	8.93303e-06	20.4579
RikenellaceaeRC9gutgroup	9	112657543	rs2900503	T	G	-0.172329	0.0326671	1.55282e-07	27.8289
RikenellaceaeRC9gutgroup	4	149562638	rs17582787	G	A	-0.157739	0.0339924	3.55377e-06	21.5335
RikenellaceaeRC9gutgroup	11	102429543	rs7113155	C	G	0.114423	0.0247798	5.26481e-06	21.322
RikenellaceaeRC9gutgroup	4	84698188	rs4270579	A	G	-0.118021	0.0271041	5.45647e-06	18.9605
RikenellaceaeRC9gutgroup	10	135010198	rs2998141	C	T	-0.136346	0.0293073	4.42373e-06	21.644
RikenellaceaeRC9gutgroup	7	73334987	rs4717843	T	G	-0.119376	0.0260548	4.7173e-06	20.9922
RikenellaceaeRC9gutgroup	1	164800873	rs9887954	A	G	-0.114849	0.0249013	4.80801e-06	21.2723
RikenellaceaeRC9gutgroup	16	76605358	rs7193937	C	G	0.124153	0.027741	6.18767e-06	20.0296
RikenellaceaeRC9gutgroup	6	165668732	rs80309088	A	G	0.17405	0.0383423	4.55642e-06	20.6059
RikenellaceaeRC9gutgroup	4	163830516	rs12501673	G	A	0.116395	0.0262253	6.28983e-06	19.6983
RikenellaceaeRC9gutgroup	4	155865671	rs17032291	C	T	-0.169579	0.0368251	6.61004e-06	21.2057
RikenellaceaeRC9gutgroup	19	1970021	rs2074881	C	T	-0.142236	0.032391	9.44772e-06	19.2828
RikenellaceaeRC9gutgroup	5	31406285	rs7712231	G	A	0.156284	0.0350462	7.97036e-06	19.8859
Romboutsia	10	17019559	rs61841503	A	G	0.092888	0.0171454	3.99597e-08	29.351
Romboutsia	7	5319387	rs10279978	G	A	-0.0622202	0.0127675	1.17009e-06	23.7492
Romboutsia	1	171903885	rs16843578	T	C	-0.0875276	0.0196779	5.08123e-06	19.7849
Romboutsia	13	88725540	rs77702691	G	A	-0.094406	0.0208544	7.36973e-06	20.4928
Romboutsia	2	16066705	rs75987356	A	G	-0.129578	0.0280454	6.70799e-06	21.3472
Romboutsia	8	5088054	rs75200530	G	T	-0.190644	0.0421065	5.06555e-06	20.4998
Romboutsia	13	32720756	rs9567264	T	C	0.0580018	0.0127495	5.75689e-06	20.6966
Romboutsia	7	78136725	rs34302036	G	A	0.0550261	0.0120835	5.87667e-06	20.7374
Romboutsia	11	133834657	rs7109293	G	A	0.0919112	0.0205738	6.98354e-06	19.9575
Romboutsia	5	57229635	rs114398731	C	G	-0.131039	0.0293815	7.95851e-06	19.8907
Romboutsia	7	106406824	rs28603357	C	T	-0.214911	0.0474739	8.52235e-06	20.4931
Romboutsia	11	99665050	rs11221428	C	T	-0.0726779	0.0158263	6.48646e-06	21.0885
Romboutsia	6	135411737	rs9389266	G	T	0.0722815	0.0162353	9.38461e-06	19.8213
Romboutsia	7	145760298	rs62504452	G	A	-0.0710048	0.0156654	4.65831e-06	20.5443
Roseburia	16	8307948	rs2034589	C	G	0.0629765	0.0123489	5.01161e-07	26.0076
Roseburia	4	119349	rs116270582	A	T	-0.153844	0.0329324	1.19525e-06	21.823
Roseburia	12	50650057	rs2160994	C	T	0.0550687	0.0112481	9.6985e-07	23.969
Roseburia	11	12009569	rs16910295	C	T	-0.0980434	0.020957	2.91111e-06	21.8867
Roseburia	1	95178974	rs12740451	C	T	0.0697527	0.0153607	7.34264e-06	20.6205
Roseburia	3	57116228	rs6445851	A	G	-0.0497336	0.0108158	3.52721e-06	21.1437
Roseburia	13	103117486	rs9300744	T	C	-0.0588452	0.0126228	4.75118e-06	21.7326
Roseburia	5	89598914	rs2943022	C	T	0.0493786	0.0106763	4.11408e-06	21.3911
Roseburia	6	12774611	rs6930661	T	C	-0.0961587	0.0204975	2.47942e-06	22.0078
Roseburia	10	16051097	rs4748237	C	G	0.0488326	0.0106404	4.67223e-06	21.0621
Roseburia	1	145655256	rs147990086	G	A	-0.0578936	0.01324	8.92942e-06	19.1199
Roseburia	5	125076494	rs329182	C	T	0.0690327	0.0152884	5.90142e-06	20.3885
Roseburia	1	194183650	rs302266	C	T	-0.0777312	0.0172985	8.12587e-06	20.1917
Roseburia	6	166170836	rs75326254	T	C	-0.104628	0.0230897	7.50204e-06	20.5332
Roseburia	15	86512809	rs55858165	C	A	0.179284	0.0404954	9.98975e-06	19.6008
Roseburia	15	37859065	rs57466170	T	C	0.0741405	0.0171601	8.30102e-06	18.6669
Roseburia	5	144135655	rs78753150	C	A	0.0968739	0.0214067	9.98312e-06	20.4793
Ruminiclostridium5	21	19151940	rs243585	G	C	-0.0585939	0.0121017	1.32681e-06	23.443
Ruminiclostridium5	12	1891043	rs2286384	C	G	-0.0518814	0.0107482	1.43857e-06	23.2997
Ruminiclostridium5	20	41177956	rs79968837	G	A	-0.0950311	0.0193507	1.14623e-06	24.1177
Ruminiclostridium5	10	12835085	rs2482038	A	C	0.0518991	0.0108777	1.70314e-06	22.7639
Ruminiclostridium5	5	32477664	rs113753996	C	T	0.0820689	0.0174463	3.98895e-06	22.1285
Ruminiclostridium5	6	50405920	rs1492620	C	T	-0.0830505	0.0180073	3.52577e-06	21.271
Ruminiclostridium5	8	131316030	rs2791343	C	T	0.051717	0.0113369	5.53959e-06	20.8104
Ruminiclostridium5	10	35262588	rs10827477	G	A	-0.0547387	0.0115163	2.19177e-06	22.5922
Ruminiclostridium5	20	60293505	rs6121460	A	G	0.0932955	0.0199206	2.64107e-06	21.934
Ruminiclostridium5	1	41878680	rs2801960	G	C	0.0520975	0.0115111	6.20872e-06	20.4832
Ruminiclostridium5	16	86769909	rs8053158	G	A	-0.0740543	0.0159151	5.89806e-06	21.6512
Ruminiclostridium5	13	108775162	rs1223978	C	T	0.0484169	0.0108254	8.16186e-06	20.0034
Ruminiclostridium5	2	103755970	rs73002572	C	G	0.181548	0.0414078	8.8222e-06	19.2227
Ruminiclostridium5	21	33811886	rs2833828	A	G	0.0489617	0.0108702	6.81651e-06	20.2879
Ruminiclostridium5	3	55243531	rs4955951	G	A	-0.0713749	0.0165826	9.95519e-06	18.5261
Ruminiclostridium6	14	20954661	rs1756364	T	G	0.0999189	0.0197169	2.53654e-07	25.6815
Ruminiclostridium6	14	56938952	rs71414120	G	T	0.200894	0.0406434	1.07697e-06	24.4317
Ruminiclostridium6	16	72136154	rs61060922	G	T	0.15913	0.0322283	1.08647e-06	24.3796
Ruminiclostridium6	1	240503826	rs79968172	A	G	0.11614	0.0243083	1.66054e-06	22.8271
Ruminiclostridium6	11	40289063	rs77193512	G	A	0.0736533	0.0153163	1.29587e-06	23.1246
Ruminiclostridium6	8	79766499	rs11992182	C	A	0.0625299	0.0137876	4.64839e-06	20.5684
Ruminiclostridium6	18	76018244	rs72991535	G	T	0.135604	0.0295174	4.95367e-06	21.1051
Ruminiclostridium6	11	86179076	rs663262	C	T	-0.13498	0.0310715	3.39417e-06	18.872
Ruminiclostridium6	13	111703249	rs9555756	C	A	-0.0804138	0.0176692	7.10127e-06	20.7123
Ruminiclostridium6	2	5548605	rs792058	A	G	0.0554234	0.0125423	8.57953e-06	19.5268
Ruminiclostridium6	10	132651293	rs10829821	C	T	-0.097606	0.0216072	3.47141e-06	20.4058
Ruminiclostridium6	19	10115515	rs67479537	C	T	0.118994	0.026487	9.302e-06	20.183
Ruminiclostridium6	15	61047117	rs1871858	G	C	-0.105422	0.0237274	9.11606e-06	19.7404
Ruminiclostridium6	10	128214403	rs116969552	G	A	-0.166823	0.0376681	9.15949e-06	19.6139
Ruminiclostridium6	19	49209339	rs2548459	T	C	0.0554866	0.0122755	6.40206e-06	20.4315
Ruminiclostridium6	7	101271282	rs73176030	C	T	0.058665	0.013208	7.28883e-06	19.7282
Ruminiclostridium6	4	36478011	rs35362464	A	C	0.0720077	0.0165387	8.99138e-06	18.9564
Ruminiclostridium9	3	157841287	rs57665991	G	C	-0.0641507	0.0123339	2.07274e-07	27.0523
Ruminiclostridium9	1	247710285	rs12040548	T	G	0.0570422	0.0122359	3.14872e-06	21.733
Ruminiclostridium9	7	47013498	rs115044523	A	G	-0.0980026	0.0202616	2.37202e-06	23.3951
Ruminiclostridium9	11	68886460	rs12419854	A	T	-0.0727975	0.0155594	3.17992e-06	21.89
Ruminiclostridium9	20	2210530	rs6082461	C	A	0.0586425	0.0131004	4.86594e-06	20.0381
Ruminiclostridium9	9	74214419	rs113048721	G	C	0.0600735	0.0132737	4.10352e-06	20.4823
Ruminiclostridium9	19	34371198	rs918449	G	A	-0.0950908	0.0197177	2.55994e-06	23.2576
Ruminiclostridium9	6	128568828	rs73592673	T	A	-0.081629	0.0169515	2.13971e-06	23.1886
Ruminiclostridium9	7	155701010	rs79082720	G	C	0.0928576	0.0204871	6.46935e-06	20.5434
Ruminiclostridium9	8	14697544	rs74303178	C	T	0.0532742	0.0119274	7.91566e-06	19.9501
Ruminiclostridium9	2	204706865	rs13033315	A	T	0.0511195	0.0111418	5.68052e-06	21.0506
Ruminiclostridium9	3	29179983	rs9809789	T	C	-0.0717454	0.0159673	8.71968e-06	20.1894
Ruminiclostridium9	13	90441578	rs9522712	C	T	0.0699728	0.0154939	4.65962e-06	20.3956
Ruminiclostridium9	6	67655320	rs78191726	C	T	0.0944998	0.0210206	7.58287e-06	20.2103
Ruminiclostridium9	12	10702414	rs7137760	T	C	0.050797	0.0112182	7.06911e-06	20.5035
RuminococcaceaeNK4A214group	22	17793012	rs5994253	G	A	-0.0811302	0.0157621	2.35183e-07	26.4934
RuminococcaceaeNK4A214group	22	49796014	rs136761	A	G	-0.0587521	0.0119155	8.15195e-07	24.3122
RuminococcaceaeNK4A214group	1	157338888	rs11586410	A	G	-0.0863422	0.0169937	3.66276e-07	25.8149
RuminococcaceaeNK4A214group	12	78373555	rs34576931	C	G	-0.0873312	0.0194886	4.71641e-06	20.0806
RuminococcaceaeNK4A214group	2	235430299	rs114244418	G	C	-0.175266	0.0372779	3.59151e-06	22.1051
RuminococcaceaeNK4A214group	20	18030357	rs4814689	T	C	-0.1083	0.0230708	4.5519e-06	22.036
RuminococcaceaeNK4A214group	7	132042135	rs73158814	G	C	-0.109257	0.0227458	2.19798e-06	23.0726
RuminococcaceaeNK4A214group	2	239087912	rs12731	G	A	-0.0527684	0.0115053	4.87237e-06	21.0353
RuminococcaceaeNK4A214group	2	141897042	rs7573569	C	T	0.107739	0.0233638	3.23139e-06	21.2645
RuminococcaceaeNK4A214group	3	26509287	rs147475196	G	A	-0.133769	0.0295196	4.72496e-06	20.5347
RuminococcaceaeNK4A214group	16	24073806	rs62027366	C	T	0.0615389	0.0137612	6.58456e-06	19.9981
RuminococcaceaeNK4A214group	4	159932022	rs12642039	C	T	-0.0553003	0.0119397	3.43005e-06	21.4519
RuminococcaceaeNK4A214group	5	35288938	rs35559912	C	T	-0.0925071	0.0203674	4.89023e-06	20.6291
RuminococcaceaeNK4A214group	3	84725039	rs13087692	G	T	0.0574623	0.012594	8.69224e-06	20.8181
RuminococcaceaeNK4A214group	1	100248591	rs6681678	T	C	-0.100174	0.024	9.04931e-06	17.4216
RuminococcaceaeNK4A214group	5	123846318	rs11241747	T	C	0.0533858	0.0120035	6.58971e-06	19.7806
RuminococcaceaeUCG002	15	80713184	rs77564310	C	A	-0.0713093	0.0140855	3.28614e-07	25.6298
RuminococcaceaeUCG002	12	47384118	rs55793120	C	T	0.137396	0.027414	4.80674e-07	25.1191
RuminococcaceaeUCG002	1	14732458	rs10927423	A	C	-0.0713617	0.0147712	8.49518e-07	23.3398
RuminococcaceaeUCG002	4	12207874	rs67746927	G	C	-0.054237	0.0110357	9.17088e-07	24.1541
RuminococcaceaeUCG002	11	111712942	rs116974815	A	C	-0.189731	0.0396566	2.02518e-06	22.8899
RuminococcaceaeUCG002	14	77502546	rs7155595	A	C	0.0569929	0.0116986	1.14931e-06	23.734
RuminococcaceaeUCG002	11	86335459	rs7120052	C	A	0.0624796	0.0135523	1.96895e-06	21.2544
RuminococcaceaeUCG002	1	227563126	rs10916131	T	C	-0.069333	0.0146753	2.87497e-06	22.3205
RuminococcaceaeUCG002	1	238938497	rs79016051	T	C	-0.0887747	0.0189424	2.33742e-06	21.9638
RuminococcaceaeUCG002	19	54475808	rs12463378	G	A	-0.0522061	0.0112086	2.95523e-06	21.6938
RuminococcaceaeUCG002	5	123822114	rs11750293	T	G	-0.0578304	0.0120512	1.76136e-06	23.0276
RuminococcaceaeUCG002	1	190171640	rs2265670	G	C	-0.0512404	0.0109287	2.99166e-06	21.9831
RuminococcaceaeUCG002	10	73820548	rs15256	T	C	0.0732376	0.016834	9.45659e-06	18.9275
RuminococcaceaeUCG002	4	23325040	rs882348	G	A	-0.0799946	0.0178618	5.44852e-06	20.0572
RuminococcaceaeUCG002	2	45178830	rs72874194	C	G	-0.0770289	0.016725	3.46664e-06	21.2118
RuminococcaceaeUCG002	3	24045453	rs6793778	T	C	-0.0558706	0.0125258	9.81289e-06	19.8955
RuminococcaceaeUCG002	12	129451330	rs7342369	A	C	-0.0527803	0.0116023	5.66121e-06	20.6944
RuminococcaceaeUCG002	9	20131746	rs10964441	A	G	-0.14906	0.034486	7.45116e-06	18.6826
RuminococcaceaeUCG002	11	43344751	rs11607472	G	A	-0.0780229	0.0176325	7.18671e-06	19.5802
RuminococcaceaeUCG002	19	43637890	rs7249614	G	A	-0.0492778	0.0110807	9.07376e-06	19.7775
RuminococcaceaeUCG002	5	141014951	rs76847269	G	A	0.163508	0.0356151	5.1719e-06	21.0771
RuminococcaceaeUCG002	2	120757853	rs6542556	G	A	0.050974	0.011406	7.86123e-06	19.9724
RuminococcaceaeUCG002	13	87920450	rs57079348	G	T	-0.076573	0.0172819	7.21822e-06	19.632
RuminococcaceaeUCG002	15	90780618	rs56030423	A	G	-0.0982874	0.0216344	6.30385e-06	20.6398
RuminococcaceaeUCG002	14	73589896	rs362417	C	G	-0.054863	0.0120984	7.80005e-06	20.5638
RuminococcaceaeUCG002	9	114066670	rs113147300	G	A	-0.075842	0.0164562	7.6914e-06	21.2403
RuminococcaceaeUCG003	7	51541468	rs73341549	C	T	-0.169857	0.0318768	1.50953e-07	28.3935
RuminococcaceaeUCG003	2	205238716	rs6759615	G	A	0.102523	0.0200204	7.86224e-07	26.2238
RuminococcaceaeUCG003	19	49209851	rs646327	A	G	0.0586696	0.0118369	7.8318e-07	24.5667
RuminococcaceaeUCG003	12	75496463	rs11613919	T	G	0.0727604	0.0155716	1.62509e-06	21.8334
RuminococcaceaeUCG003	9	134416970	rs11243416	C	T	-0.0925653	0.0191203	1.66882e-06	23.4372
RuminococcaceaeUCG003	15	35071718	rs16959793	C	A	-0.062527	0.0131259	2.21709e-06	22.6924
RuminococcaceaeUCG003	8	82026852	rs4452755	C	A	-0.0634463	0.0134741	3.29335e-06	22.1725
RuminococcaceaeUCG003	2	37905976	rs10490280	T	C	-0.0672094	0.0143309	4.15551e-06	21.9943
RuminococcaceaeUCG003	6	105781538	rs4532474	A	G	0.0769231	0.017045	4.82127e-06	20.3667
RuminococcaceaeUCG003	18	46485154	rs4629039	A	T	0.0553742	0.0122659	6.54355e-06	20.3804
RuminococcaceaeUCG003	7	97348436	rs2523124	C	T	-0.0546625	0.0120823	5.7837e-06	20.4681
RuminococcaceaeUCG003	1	13794594	rs3013089	A	G	-0.0551473	0.0120346	4.38133e-06	20.9984
RuminococcaceaeUCG003	3	41982393	rs78720113	G	A	-0.115348	0.0249601	7.59261e-06	21.3566
RuminococcaceaeUCG003	22	25292719	rs139730	C	G	-0.0577655	0.0130645	9.72112e-06	19.5503
RuminococcaceaeUCG004	3	54427795	rs6769553	G	A	0.0849743	0.0157451	7.91068e-08	29.1264
RuminococcaceaeUCG004	1	103732214	rs12125734	T	G	0.133972	0.0257417	2.09428e-07	27.0865
RuminococcaceaeUCG004	3	169966722	rs511258	A	G	-0.0757474	0.0162475	4.52052e-06	21.7352
RuminococcaceaeUCG004	7	24791998	rs2248146	C	T	0.0689452	0.0153649	8.20001e-06	20.1348
RuminococcaceaeUCG004	9	7317307	rs10976229	G	T	0.095976	0.0214554	7.04477e-06	20.0103
RuminococcaceaeUCG004	2	239846337	rs7569771	G	A	-0.075914	0.0170308	8.11964e-06	19.8689
RuminococcaceaeUCG004	8	139253064	rs872501	A	G	0.116125	0.025946	5.80805e-06	20.0313
RuminococcaceaeUCG004	1	18676399	rs550351	C	A	0.078587	0.018003	9.43128e-06	19.055
RuminococcaceaeUCG004	6	2119329	rs3800154	C	A	-0.0797959	0.0177639	6.11581e-06	20.1782
RuminococcaceaeUCG004	6	132887921	rs11961899	A	G	-0.0707825	0.0161381	9.1802e-06	19.2374
RuminococcaceaeUCG004	3	197683751	rs9818949	T	G	0.0859927	0.0188671	5.38832e-06	20.7735
RuminococcaceaeUCG004	11	15771251	rs7123615	G	C	-0.0786157	0.0179592	7.09181e-06	19.1623
RuminococcaceaeUCG005	7	18026604	rs10950694	C	T	0.0577628	0.011412	4.298e-07	25.6196
RuminococcaceaeUCG005	20	16312851	rs34781347	A	G	0.188685	0.0386484	6.04728e-07	23.8348
RuminococcaceaeUCG005	11	27747671	rs12288512	G	A	0.066635	0.0144356	3.10278e-06	21.3078
RuminococcaceaeUCG005	5	32755085	rs60081663	G	C	0.158082	0.0319586	9.28113e-07	24.4673
RuminococcaceaeUCG005	2	198122357	rs114279581	G	A	-0.146604	0.0316034	3.21853e-06	21.5191
RuminococcaceaeUCG005	18	22575871	rs12458218	C	T	0.0677322	0.0144525	2.41027e-06	21.9637
RuminococcaceaeUCG005	8	3099727	rs35166120	G	C	-0.0686153	0.0146252	3.75403e-06	22.0109
RuminococcaceaeUCG005	1	187906034	rs7555878	G	A	0.0586677	0.0125277	2.81022e-06	21.9307
RuminococcaceaeUCG005	17	7034575	rs394449	T	A	0.0692909	0.0148712	2.59897e-06	21.71
RuminococcaceaeUCG005	14	94630731	rs10873449	C	T	0.0654843	0.0143973	4.11169e-06	20.6876
RuminococcaceaeUCG005	10	62662781	rs2893871	A	G	-0.073644	0.015548	3.53845e-06	22.435
RuminococcaceaeUCG005	10	4240906	rs72776570	A	C	0.087067	0.0197179	5.35716e-06	19.4978
RuminococcaceaeUCG005	15	68705697	rs898577	C	T	-0.123012	0.0286671	7.46313e-06	18.4132
RuminococcaceaeUCG005	5	154003091	rs7449320	A	C	0.0599163	0.0130836	4.80776e-06	20.9717
RuminococcaceaeUCG005	4	7302344	rs10937802	A	G	0.0755811	0.0168226	8.17353e-06	20.1855
RuminococcaceaeUCG005	2	239509030	rs7586445	A	G	0.0782349	0.0176458	8.8145e-06	19.6571
RuminococcaceaeUCG005	12	47384118	rs55793120	C	T	0.121548	0.0279546	7.37046e-06	18.9054
RuminococcaceaeUCG009	14	39306809	rs8009993	C	G	-0.135936	0.0244857	4.42176e-08	30.821
RuminococcaceaeUCG009	17	32786955	rs1550196	A	G	0.130842	0.0262478	1.13288e-06	24.8488
RuminococcaceaeUCG009	6	78106701	rs4708333	G	T	-0.084033	0.0174757	1.56246e-06	23.1223
RuminococcaceaeUCG009	1	39983022	rs61779334	C	G	-0.138137	0.0292072	1.94241e-06	22.3687
RuminococcaceaeUCG009	1	202299085	rs4079028	T	C	0.0915623	0.019936	3.28244e-06	21.0939
RuminococcaceaeUCG009	12	12970792	rs2058609	G	A	0.0816464	0.017472	3.12485e-06	21.8369
RuminococcaceaeUCG009	4	7426937	rs12508214	T	C	-0.0774649	0.0168937	4.75487e-06	21.0262
RuminococcaceaeUCG009	13	106650093	rs9558661	C	T	-0.0897823	0.0200739	7.00847e-06	20.0041
RuminococcaceaeUCG009	16	1979831	rs758191	G	T	0.17702	0.0375113	9.00992e-06	22.2699
RuminococcaceaeUCG009	2	75512668	rs2192926	G	A	-0.089048	0.0192989	4.87746e-06	21.2904
RuminococcaceaeUCG009	6	51803869	rs113006825	C	T	-0.0928893	0.0208035	7.97701e-06	19.937
RuminococcaceaeUCG009	2	66396776	rs138460696	G	A	0.139274	0.0315794	9.80841e-06	19.4506
RuminococcaceaeUCG009	7	32001710	rs6952765	A	G	0.0732099	0.0166777	8.13062e-06	19.2694
RuminococcaceaeUCG009	19	52399401	rs78410648	G	A	0.120989	0.0277317	9.67203e-06	19.0344
RuminococcaceaeUCG010	15	36607072	rs35506912	C	G	-0.0693743	0.0147926	3.20918e-06	21.9943
RuminococcaceaeUCG010	9	135968557	rs682403	G	A	-0.0588161	0.0124671	2.36537e-06	22.2566
RuminococcaceaeUCG010	7	16349864	rs6958419	T	C	-0.0585718	0.0124994	2.84162e-06	21.9584
RuminococcaceaeUCG010	6	104728618	rs2820282	C	A	-0.0592304	0.0125917	2.85385e-06	22.1269
RuminococcaceaeUCG010	16	5233941	rs12597105	A	G	0.0670855	0.0144415	4.873e-06	21.5791
RuminococcaceaeUCG010	11	130676996	rs7935775	T	A	-0.0631351	0.0137953	4.99423e-06	20.9448
RuminococcaceaeUCG010	4	31057482	rs73218807	A	G	-0.166211	0.0367938	6.43033e-06	20.4065
RuminococcaceaeUCG010	4	40707798	rs7441445	T	C	-0.05695	0.0126502	6.80187e-06	20.267
RuminococcaceaeUCG011	6	105073676	rs1416041	C	A	-0.182339	0.0339898	7.04419e-08	28.7781
RuminococcaceaeUCG011	1	179370499	rs12724320	T	C	-0.120881	0.0249229	1.51986e-06	23.5243
RuminococcaceaeUCG011	12	29634919	rs79113084	T	C	-0.152166	0.0317519	2.06123e-06	22.9664
RuminococcaceaeUCG011	1	219901055	rs9729514	G	A	0.184934	0.0394616	2.36769e-06	21.9625
RuminococcaceaeUCG011	7	111763988	rs2729556	T	C	-0.109097	0.0233699	3.18679e-06	21.7928
RuminococcaceaeUCG011	7	11222521	rs10274562	T	C	0.110917	0.0244556	6.49607e-06	20.5704
RuminococcaceaeUCG011	3	76205107	rs4490371	C	T	-0.111816	0.0248963	7.74624e-06	20.1717
RuminococcaceaeUCG011	3	185469491	rs12636310	A	G	0.132725	0.0282037	2.81235e-06	22.1461
RuminococcaceaeUCG013	10	2219930	rs12781711	T	C	-0.0656129	0.0117477	2.55301e-08	31.1944
RuminococcaceaeUCG013	5	141395140	rs12189346	A	G	0.0684961	0.014558	1.67955e-06	22.1374
RuminococcaceaeUCG013	12	30245557	rs75088940	C	T	-0.0942968	0.0200713	2.55399e-06	22.0722
RuminococcaceaeUCG013	10	19780463	rs16918863	C	A	0.111491	0.0240157	4.15503e-06	21.5522
RuminococcaceaeUCG013	3	9534657	rs76973485	T	G	0.194976	0.0418213	3.3498e-06	21.7353
RuminococcaceaeUCG013	3	197049996	rs12485353	A	G	-0.0607903	0.0130847	4.19379e-06	21.5844
RuminococcaceaeUCG013	13	76583319	rs9565219	A	T	-0.0524592	0.0117701	8.72524e-06	19.8646
RuminococcaceaeUCG013	16	10863459	rs1729063	C	G	-0.0533411	0.0120757	9.63581e-06	19.5121
RuminococcaceaeUCG013	7	32530997	rs7784330	A	G	-0.0498329	0.0112066	8.1626e-06	19.7735
RuminococcaceaeUCG013	1	9361576	rs11581881	T	C	0.0661211	0.0144736	4.72582e-06	20.8701
RuminococcaceaeUCG013	9	136620584	rs2428106	G	C	-0.0490863	0.0109903	8.37605e-06	19.9482
RuminococcaceaeUCG013	8	40311885	rs2730183	A	G	-0.0488692	0.0109907	8.43787e-06	19.7704
RuminococcaceaeUCG013	5	3628882	rs9313055	C	T	0.105087	0.023446	9.54713e-06	20.0892
RuminococcaceaeUCG013	9	13609119	rs12336782	C	T	-0.0856047	0.0189311	8.60305e-06	20.4477
RuminococcaceaeUCG013	10	115650278	rs4385846	T	G	0.0598404	0.0131807	6.46209e-06	20.6117
RuminococcaceaeUCG014	5	26110626	rs115777838	C	T	-0.18835	0.0386643	4.62331e-07	23.7306
RuminococcaceaeUCG014	2	57205854	rs72809222	C	T	0.0671775	0.0139838	2.41191e-06	23.078
RuminococcaceaeUCG014	3	101334609	rs12638134	G	T	0.0582548	0.0119657	1.21144e-06	23.702
RuminococcaceaeUCG014	9	14363769	rs56105232	A	G	0.139276	0.0299132	2.9128e-06	21.6783
RuminococcaceaeUCG014	2	134854659	rs995642	T	C	0.060048	0.0126417	1.90222e-06	22.5625
RuminococcaceaeUCG014	5	36435597	rs10941294	T	C	-0.122057	0.0260017	2.397e-06	22.0356
RuminococcaceaeUCG014	18	4084336	rs79640386	A	T	-0.110863	0.0248098	8.73755e-06	19.9678
RuminococcaceaeUCG014	2	119467367	rs439810	C	G	-0.0577127	0.0126675	7.04188e-06	20.7567
RuminococcaceaeUCG014	1	237422989	rs10495392	T	C	-0.082486	0.0187194	9.96329e-06	19.4166
RuminococcaceaeUCG014	7	109564034	rs62478832	A	T	-0.058129	0.012903	6.04427e-06	20.2956
RuminococcaceaeUCG014	11	126024042	rs61898819	T	A	0.0607865	0.0138761	9.91789e-06	19.1903
RuminococcaceaeUCG014	10	119928413	rs853612	G	A	-0.0528257	0.0119367	9.75451e-06	19.585
RuminococcaceaeUCG014	3	123829361	rs73186226	A	G	-0.0993852	0.0216819	6.71749e-06	21.0112
RuminococcaceaeUCG014	8	3636548	rs34402072	T	C	-0.0688023	0.0156083	9.80426e-06	19.431
RuminococcaceaeUCG014	1	15322582	rs74060145	G	C	-0.115767	0.0254199	8.7051e-06	20.7406
RuminococcaceaeUCG014	16	87759750	rs77627087	G	C	0.067562	0.0150103	7.42665e-06	20.2593
RuminococcaceaeUCG014	19	49175964	rs17296933	G	C	-0.0829544	0.0185058	7.33724e-06	20.0939
RuminococcaceaeUCG014	11	131659000	rs10791168	G	A	-0.0664624	0.0150069	9.76182e-06	19.6142
Ruminococcus1	11	45688595	rs10769159	C	G	-0.0640277	0.0110059	5.29128e-09	33.8441
Ruminococcus1	11	114023573	rs7117576	G	A	0.0829505	0.0170891	6.47979e-07	23.5612
Ruminococcus1	17	71256018	rs17781867	T	C	0.0999271	0.0211728	1.96335e-06	22.2746
Ruminococcus1	2	10533921	rs7583465	T	C	0.0527654	0.0112619	2.55613e-06	21.9521
Ruminococcus1	2	65925212	rs78613526	A	G	0.167497	0.0367639	5.11425e-06	20.7572
Ruminococcus1	5	15944587	rs78572139	A	G	0.125038	0.0279411	5.23105e-06	20.026
Ruminococcus1	1	12778598	rs3000856	A	T	-0.0709997	0.0162766	9.27669e-06	19.0277
Ruminococcus1	15	55439182	rs6493760	T	C	0.0535262	0.0115885	3.38363e-06	21.3345
Ruminococcus1	8	144596903	rs11783695	T	G	-0.0734114	0.0161398	4.72679e-06	20.6886
Ruminococcus1	10	65870347	rs10995816	G	C	-0.0762002	0.0174689	8.38258e-06	19.0275
Ruminococcus1	2	181882879	rs10167839	G	A	0.0519509	0.0116306	8.09254e-06	19.9516
Ruminococcus1	1	241789757	rs3819978	T	C	-0.11504	0.0260137	8.74133e-06	19.5566
Ruminococcus1	2	119481372	rs4849717	A	T	0.132764	0.0299816	8.82616e-06	19.6087
Ruminococcus1	20	13258628	rs6105066	C	T	-0.0607052	0.013425	5.05914e-06	20.4467
Ruminococcus2	3	106664363	rs78120384	G	A	-0.192815	0.0392045	3.31185e-07	24.1887
Ruminococcus2	2	238103439	rs12986628	T	C	0.0665937	0.0140168	2.14202e-06	22.5719
Ruminococcus2	3	173040924	rs7635831	A	G	0.0618344	0.0129031	1.98054e-06	22.9652
Ruminococcus2	13	62067781	rs2997412	G	A	-0.0568439	0.0122325	4.22116e-06	21.5943
Ruminococcus2	2	182656416	rs2368224	G	T	0.199648	0.0438453	3.6293e-06	20.7339
Ruminococcus2	7	16804578	rs4400279	G	A	0.0546114	0.0120077	5.79929e-06	20.6844
Ruminococcus2	9	137557890	rs58681734	G	A	0.0723875	0.0160787	4.18175e-06	20.2687
Ruminococcus2	7	151435722	rs1819812	T	G	0.0842356	0.0184893	5.28435e-06	20.7563
Ruminococcus2	1	108074445	rs12406309	C	A	-0.063193	0.0142275	9.78953e-06	19.7277
Ruminococcus2	18	862477	rs2846589	T	G	0.0522093	0.0116382	7.58896e-06	20.1246
Ruminococcus2	9	79919385	rs55707116	A	C	0.0865521	0.0189141	8.00593e-06	20.9404
Ruminococcus2	11	12148588	rs75140805	G	T	0.0836825	0.0176445	3.95297e-06	22.4931
Ruminococcus2	18	33456427	rs4799823	T	C	0.0837001	0.0182263	5.40138e-06	21.0891
Ruminococcus2	4	24655463	rs61791565	C	T	-0.0523503	0.0117119	6.78933e-06	19.9795
Ruminococcus2	4	4268322	rs7693984	A	G	-0.102822	0.0235087	9.42134e-06	19.13
Ruminococcusgauvreauiigroup	10	29201860	rs2047242	G	A	-0.067603	0.0133738	2.46372e-07	25.552
Ruminococcusgauvreauiigroup	16	2767894	rs71386687	G	T	0.121037	0.02386	2.90761e-07	25.7333
Ruminococcusgauvreauiigroup	3	112372317	rs9870933	G	A	0.0621643	0.0126072	8.4912e-07	24.3135
Ruminococcusgauvreauiigroup	12	61119266	rs1391597	T	C	0.0590284	0.0124874	1.85964e-06	22.345
Ruminococcusgauvreauiigroup	5	166419552	rs431418	G	A	-0.094737	0.0210157	5.53667e-06	20.3213
Ruminococcusgauvreauiigroup	2	191954852	rs10931481	A	G	0.0610096	0.0130484	3.38211e-06	21.8615
Ruminococcusgauvreauiigroup	15	85563483	rs289410	A	G	-0.0654926	0.0139101	2.27464e-06	22.1678
Ruminococcusgauvreauiigroup	1	20552072	rs2105937	G	A	0.0580215	0.0127806	5.10352e-06	20.61
Ruminococcusgauvreauiigroup	8	137090850	rs2166943	C	A	0.0566974	0.0123497	5.27717e-06	21.0773
Ruminococcusgauvreauiigroup	7	153487396	rs12539819	T	C	0.110654	0.0240684	4.49375e-06	21.1367
Ruminococcusgauvreauiigroup	1	161880482	rs12079579	G	A	0.0955324	0.0213436	5.03725e-06	20.0339
Ruminococcusgauvreauiigroup	4	18824860	rs73802842	A	C	0.0736808	0.0169665	7.48026e-06	18.8593
Ruminococcusgauvreauiigroup	5	112627773	rs13188803	A	T	0.0709419	0.0156855	7.27559e-06	20.4554
Ruminococcusgnavusgroup	5	18662686	rs13163520	A	G	-0.127377	0.0233883	5.61015e-08	29.6611
Ruminococcusgnavusgroup	2	122096018	rs934940	C	A	-0.105045	0.0229588	2.73705e-06	20.9339
Ruminococcusgnavusgroup	3	66701616	rs9872758	C	T	0.0849233	0.0176643	1.66029e-06	23.1132
Ruminococcusgnavusgroup	8	129224680	rs2909242	A	C	-0.0909965	0.018351	7.40957e-07	24.5883
Ruminococcusgnavusgroup	9	135838591	rs3124783	G	A	-0.11599	0.0249099	2.6652e-06	21.6818
Ruminococcusgnavusgroup	2	144700007	rs62167033	C	T	0.185289	0.0396295	3.49529e-06	21.8606
Ruminococcusgnavusgroup	2	36259341	rs12989336	A	G	-0.0846861	0.0187936	7.11808e-06	20.305
Ruminococcusgnavusgroup	1	115168097	rs12136548	T	C	0.0901946	0.0196476	3.09631e-06	21.0738
Ruminococcusgnavusgroup	3	146290310	rs78399089	C	T	0.144445	0.0326618	6.62998e-06	19.558
Ruminococcusgnavusgroup	10	6512581	rs11597105	G	A	0.114673	0.0250653	6.94868e-06	20.9303
Ruminococcusgnavusgroup	16	433078	rs11864644	C	T	-0.139804	0.0318253	5.0088e-06	19.2971
Ruminococcusgnavusgroup	4	190110710	rs4388134	T	C	-0.0904997	0.0203544	9.11637e-06	19.7686
Ruminococcustorquesgroup	19	49218060	rs35866622	C	T	-0.0612024	0.0109421	2.21337e-08	31.2848
Ruminococcustorquesgroup	12	56494998	rs773123	A	T	0.0824005	0.0173862	1.58956e-06	22.4622
Ruminococcustorquesgroup	10	4639762	rs10904297	G	A	-0.167804	0.0389812	2.68713e-06	18.5309
Ruminococcustorquesgroup	17	14532347	rs8080469	A	G	0.0490727	0.0107036	3.49522e-06	21.0193
Ruminococcustorquesgroup	8	76769843	rs77034621	G	T	-0.151553	0.0335878	6.06872e-06	20.3594
Ruminococcustorquesgroup	7	54781314	rs73130967	T	A	0.0770375	0.0168264	3.70741e-06	20.9614
Ruminococcustorquesgroup	15	25326425	rs1972694	A	T	-0.0614094	0.0137321	8.92829e-06	19.9986
Ruminococcustorquesgroup	14	26130404	rs12434631	G	A	0.074697	0.0153401	2.77247e-06	23.7111
Ruminococcustorquesgroup	11	132663147	rs4073731	C	T	0.0651948	0.0142221	4.0525e-06	21.0134
Ruminococcustorquesgroup	5	56952803	rs13154778	A	T	0.0563358	0.0129526	7.15746e-06	18.917
Ruminococcustorquesgroup	6	67262102	rs1475330	C	T	0.0523492	0.01182	8.13435e-06	19.6147
Ruminococcustorquesgroup	9	27225258	rs10967781	A	C	0.0507994	0.0113322	8.36865e-06	20.0949
Ruminococcustorquesgroup	22	21358653	rs8141465	G	A	0.0480778	0.0107442	9.64837e-06	20.0235
Sellimonas	2	174308394	rs13417181	C	T	0.166509	0.0337521	7.61748e-07	24.3374
Sellimonas	2	213214174	rs2371572	C	A	0.127349	0.0250862	4.46357e-07	25.7703
Sellimonas	3	42008186	rs113379006	C	T	-0.162759	0.0357025	7.20777e-06	20.7822
Sellimonas	11	79332972	rs2187447	C	A	0.243457	0.0527695	3.97806e-06	21.2852
Sellimonas	15	52105282	rs2016057	C	A	-0.125878	0.0256153	1.02698e-06	24.1489
Sellimonas	1	247579710	rs72553859	C	G	-0.150458	0.0332626	5.37687e-06	20.4606
Sellimonas	7	111501524	rs56203279	C	T	-0.124045	0.0269115	3.71999e-06	21.2463
Sellimonas	6	93730393	rs553697	C	T	-0.153767	0.0339099	6.12773e-06	20.5625
Sellimonas	12	100709313	rs7968030	T	A	-0.12711	0.0280617	5.56417e-06	20.5179
Sellimonas	2	180278564	rs4600608	G	A	-0.137152	0.0301702	4.94843e-06	20.6656
Sellimonas	7	106250164	rs41816	G	A	0.132201	0.0291087	8.39372e-06	20.6265
Senegalimassilia	9	34332382	rs11787826	A	C	0.081327	0.0171154	2.63466e-06	22.5785
Senegalimassilia	17	74949284	rs72887800	A	T	-0.0822462	0.0175721	2.41534e-06	21.9071
Senegalimassilia	17	48379615	rs7225245	A	G	0.079173	0.0170421	4.18017e-06	21.5828
Senegalimassilia	13	19489214	rs57512504	A	T	0.0819494	0.0172241	2.03318e-06	22.637
Senegalimassilia	5	127861692	rs10036909	T	C	0.185519	0.0400881	8.05438e-06	21.4165
Senegalimassilia	2	220831701	rs13383270	C	G	0.0774679	0.017084	6.03944e-06	20.5619
Senegalimassilia	2	206654123	rs1990708	C	A	-0.109619	0.0247785	8.90578e-06	19.5715
Senegalimassilia	14	34431996	rs2017373	T	C	0.0782258	0.0176841	9.50288e-06	19.5675
Slackia	17	74267010	rs8901	T	C	0.0934594	0.0186813	6.06998e-07	25.0283
Slackia	7	13523683	rs4492265	G	A	-0.0905757	0.0191658	2.40925e-06	22.3341
Slackia	8	96946291	rs16894137	T	C	-0.122792	0.0263047	2.71183e-06	21.7909
Slackia	7	78282725	rs112764253	A	T	0.194714	0.0411598	3.39569e-06	22.3793
Slackia	15	34041896	rs12440440	G	A	0.0901934	0.0190582	2.62872e-06	22.3967
Slackia	7	99451715	rs35156985	C	T	-0.155709	0.0348085	8.05947e-06	20.0105
Slackia	19	4555786	rs10409783	G	A	0.0950828	0.0211239	7.69592e-06	20.2607
Slackia	16	7460475	rs13339230	G	C	0.147055	0.0330635	7.42025e-06	19.7816
Slackia	4	57167507	rs58767323	C	G	-0.102833	0.0227077	4.59992e-06	20.5079
Streptococcus	12	100584014	rs11110281	C	T	-0.137519	0.0227398	2.58314e-09	36.5722
Streptococcus	17	61298020	rs4968759	G	A	-0.0515109	0.0112068	3.78116e-06	21.1268
Streptococcus	7	46774896	rs11764382	G	A	-0.0695345	0.0143671	1.28631e-06	23.424
Streptococcus	15	41663393	rs72739637	G	A	0.0959942	0.0193213	1.03307e-06	24.6842
Streptococcus	11	131649446	rs1918540	A	G	0.059639	0.0128148	2.44067e-06	21.6589
Streptococcus	8	10199548	rs17708276	G	A	-0.0793955	0.0170628	3.04096e-06	21.6518
Streptococcus	3	94103591	rs11720390	A	G	0.107024	0.0228121	3.59482e-06	22.0105
Streptococcus	5	169689604	rs395407	C	G	-0.0792781	0.0173697	4.36503e-06	20.8315
Streptococcus	9	93556174	rs10448310	G	A	-0.0517935	0.0111324	3.30706e-06	21.6459
Streptococcus	10	28588269	rs7916711	G	A	0.102891	0.0217362	2.71702e-06	22.4071
Streptococcus	10	8102404	rs71481756	G	T	0.0931048	0.0207949	6.51476e-06	20.0461
Streptococcus	14	97526750	rs2370083	T	G	-0.0816836	0.0185851	9.75245e-06	19.317
Streptococcus	4	53657577	rs10028567	T	C	-0.0921167	0.0191881	7.30343e-06	23.0469
Streptococcus	3	132058723	rs6806351	C	T	-0.0633829	0.0136647	4.93869e-06	21.515
Streptococcus	4	37452858	rs57646748	A	G	-0.0907696	0.0200344	5.4754e-06	20.527
Streptococcus	17	80576624	rs9903102	A	C	-0.0709483	0.0155275	4.17998e-06	20.8776
Streptococcus	16	73391982	rs6563952	C	G	0.0827344	0.0180035	5.82134e-06	21.1182
Subdoligranulum	3	62327558	rs12638227	C	G	-0.0557288	0.0108552	2.47707e-07	26.3562
Subdoligranulum	5	141857415	rs10065321	C	T	-0.0512828	0.0108105	2.10155e-06	22.5035
Subdoligranulum	2	218215847	rs4347804	G	A	0.166063	0.0357483	2.18405e-06	21.5792
Subdoligranulum	5	4671383	rs6555306	C	T	-0.0740777	0.0155463	2.80664e-06	22.705
Subdoligranulum	4	48990885	rs3761728	G	T	-0.0543458	0.0118866	3.86747e-06	20.9033
Subdoligranulum	10	125472937	rs2114677	T	C	-0.104176	0.0230829	2.71726e-06	20.3685
Subdoligranulum	19	29644694	rs75158211	C	T	-0.072343	0.015933	7.52162e-06	20.6156
Subdoligranulum	6	153694029	rs2171249	T	C	0.106744	0.0233213	4.50556e-06	20.9498
Subdoligranulum	14	86933898	rs35940633	A	G	-0.0511008	0.011001	4.21698e-06	21.5769
Subdoligranulum	5	117799448	rs76528319	T	G	-0.143279	0.0310662	7.41394e-06	21.2709
Subdoligranulum	2	232408743	rs1667315	A	G	0.0485017	0.0107452	6.72143e-06	20.3744
Subdoligranulum	3	183716408	rs76664262	A	T	0.0834078	0.0185357	4.87344e-06	20.2487
Subdoligranulum	2	200288718	rs10497836	T	C	-0.0524065	0.0118697	8.37954e-06	19.4934
Subdoligranulum	16	13684415	rs16962433	T	A	0.0855999	0.0189213	7.64534e-06	20.4665
Sutterella	5	58499183	rs13173038	G	A	-0.0718076	0.0151627	2.72984e-06	22.4278
Sutterella	13	58689340	rs2321387	A	G	-0.0592876	0.0124509	1.86519e-06	22.6738
Sutterella	16	85038065	rs7499539	G	A	0.0617478	0.0130998	2.35769e-06	22.2183
Sutterella	7	150126751	rs62501473	A	G	0.0694233	0.0149416	5.51851e-06	21.588
Sutterella	1	63278549	rs143438747	C	T	-0.145793	0.0306867	3.28021e-06	22.572
Sutterella	6	18583878	rs9350083	G	T	-0.0593069	0.0133929	8.22778e-06	19.6091
Sutterella	3	70588939	rs7638039	C	T	0.0645624	0.0143887	8.66397e-06	20.1335
Sutterella	10	102520687	rs11591622	G	T	-0.0688382	0.0151375	6.49857e-06	20.68
Sutterella	7	111285025	rs2613606	T	C	-0.0556794	0.0124117	7.2023e-06	20.1244
Sutterella	6	82386821	rs1145877	G	A	-0.073548	0.0162413	7.19949e-06	20.5068
Sutterella	11	111695709	rs607327	T	C	0.0578334	0.0129053	6.6306e-06	20.0827
Sutterella	6	147936781	rs2050185	A	G	0.0575138	0.0128766	7.96955e-06	19.9499
Terrisporobacter	11	8938819	rs1883097	T	C	0.226399	0.0454642	4.15789e-07	24.7976
Terrisporobacter	3	144148905	rs2569953	C	A	-0.0775591	0.0174641	8.95009e-06	19.723
Terrisporobacter	16	15920394	rs7184125	C	T	0.091256	0.0205493	8.48103e-06	19.7209
Terrisporobacter	19	17026940	rs2872237	A	C	-0.0814505	0.0175943	3.97135e-06	21.431
Terrisporobacter	11	20621043	rs58405430	T	G	0.134617	0.0301177	7.9371e-06	19.9782
Terrisporobacter	9	117245252	rs7034891	C	G	-0.0799209	0.0173794	4.53776e-06	21.1472
Turicibacter	2	63366962	rs149744580	G	A	0.169883	0.0315478	7.00965e-08	28.9974
Turicibacter	5	95717619	rs4869133	A	G	0.131186	0.027197	2.55369e-06	23.2667
Turicibacter	17	43117476	rs12603364	C	T	0.110861	0.0225598	8.66598e-07	24.1482
Turicibacter	12	12242455	rs11054680	C	T	-0.104751	0.0226997	2.30977e-06	21.2949
Turicibacter	7	130972179	rs55756211	C	T	-0.115115	0.0240708	2.80533e-06	22.871
Turicibacter	11	1681862	rs61265175	C	G	-0.0858591	0.0185778	4.13678e-06	21.3592
Turicibacter	16	49826299	rs7199484	A	G	-0.0731428	0.0160172	5.76664e-06	20.8532
Turicibacter	16	10181248	rs11649454	C	G	0.0950891	0.0203433	3.26627e-06	21.8483
Turicibacter	21	36929643	rs2834977	C	T	-0.0959995	0.0208261	3.95588e-06	21.2482
Turicibacter	8	26027842	rs2952020	A	G	-0.0759019	0.0165764	5.63308e-06	20.9665
Turicibacter	19	11864932	rs11666533	T	C	-0.111689	0.0248436	7.37109e-06	20.2112
Turicibacter	15	92605098	rs4247078	G	C	0.0710377	0.0155221	5.46077e-06	20.9448
Turicibacter	5	170048048	rs2221441	C	G	0.0710364	0.015343	3.45667e-06	21.4358
Turicibacter	6	126111881	rs3734633	A	G	-0.120957	0.02683	5.31914e-06	20.3244
Tyzzerella3	19	1030320	rs67476743	G	T	0.132164	0.022208	3.74049e-09	35.4165
Tyzzerella3	5	16388259	rs17706273	C	T	-0.140368	0.0274708	5.87816e-07	26.1094
Tyzzerella3	2	57810406	rs7561370	C	T	0.131341	0.0286292	1.51605e-06	21.0466
Tyzzerella3	17	3738781	rs55799124	G	A	-0.11435	0.0238604	1.3355e-06	22.9677
Tyzzerella3	7	82547827	rs17809157	T	A	-0.163819	0.0336386	1.54133e-06	23.7167
Tyzzerella3	9	33113322	rs7019909	C	T	0.144156	0.0301626	1.7612e-06	22.8414
Tyzzerella3	13	35023691	rs75091807	T	G	-0.184966	0.0383029	1.70674e-06	23.3196
Tyzzerella3	14	89595945	rs4904512	C	T	-0.117151	0.0250306	3.09269e-06	21.9054
Tyzzerella3	13	81593016	rs7333521	C	T	-0.207191	0.0453121	4.87602e-06	20.9082
Tyzzerella3	10	46098286	rs112102233	G	A	-0.216348	0.0477575	6.17669e-06	20.5222
Tyzzerella3	6	102680257	rs1232220	T	G	-0.143869	0.031828	7.90792e-06	20.4323
Tyzzerella3	12	77390329	rs191093	A	G	0.159008	0.0353306	6.76393e-06	20.2552
Tyzzerella3	11	87588698	rs10898797	T	C	0.12238	0.0274683	8.85446e-06	19.85
Tyzzerella3	6	5755626	rs6920448	T	C	-0.141081	0.0305446	4.15376e-06	21.3337
Veillonella	11	44302154	rs2013594	C	T	-0.0720698	0.0155153	3.42129e-06	21.5767
Veillonella	8	13253770	rs12679709	G	C	-0.0793499	0.0164818	1.77579e-06	23.1784
Veillonella	22	45604800	rs742016	G	A	-0.0688571	0.0149769	4.65692e-06	21.1375
Veillonella	21	30010673	rs1882878	G	A	-0.0768966	0.0163908	2.98089e-06	22.0096
Veillonella	3	125544032	rs7645873	T	A	0.0761385	0.0164228	3.11802e-06	21.494
Veillonella	11	2956783	rs55807413	G	A	0.107329	0.0237633	5.51435e-06	20.3996
Veillonella	5	119914285	rs62376424	T	C	-0.0762216	0.0163499	3.65453e-06	21.7333
Veillonella	14	106939916	rs7359080	A	C	-0.135391	0.030352	7.39902e-06	19.8978
Veillonella	9	89306305	rs11141494	A	G	-0.0783421	0.0174393	9.74642e-06	20.1806
Veillonella	1	178945043	rs6656807	G	A	0.0703062	0.0153954	5.49694e-06	20.8548
Veillonella	12	129984555	rs11614532	C	G	0.0744538	0.0165214	7.12638e-06	20.3085
Victivallis	11	9312796	rs56349194	G	A	-0.158501	0.0315231	6.25748e-07	25.2818
Victivallis	9	136309841	rs592514	A	T	-0.181449	0.0391678	2.60375e-06	21.4611
Victivallis	14	96071125	rs911666	C	T	-0.118576	0.0263146	7.65252e-06	20.3048
Victivallis	12	102514184	rs4764863	A	G	0.121561	0.0246058	8.2222e-07	24.4068
Victivallis	4	9608445	rs12512543	C	A	-0.178036	0.0374344	2.5413e-06	22.619
Victivallis	7	106378229	rs342302	G	A	-0.152754	0.0351572	8.15946e-06	18.878
Victivallis	6	131630319	rs4895919	C	T	-0.116918	0.0247515	2.75199e-06	22.3128
Victivallis	2	38049069	rs11899949	A	G	0.130568	0.0276239	2.7671e-06	22.341
Victivallis	3	57723877	rs6445926	C	G	0.117031	0.0249764	2.95824e-06	21.9554
Victivallis	13	72876881	rs173120	C	T	0.13381	0.0290127	7.65253e-06	21.2715
Victivallis	5	180579462	rs2546432	C	T	-0.110803	0.0249655	9.93269e-06	19.6981
Victivallis	21	40405606	rs1882775	G	A	-0.13827	0.031273	8.72833e-06	19.5488
Abbreviation: SNP, single nucleotide polymorphism; MR, mendelian randomization; Beta: Estimate coefficient; P-value: P-value from GWAS; SE: standard error of coefficient estimate; F, F-statistics.

## Sheet: Sheet2
Supplementary Table S2. The MR results of the associations between GM with AET
outcome	exposure	Methods	nSNP	Beta	Se	P-value	lo_ci	up_ci	or	or_lci95	or_uci95
Arterial embolism and thrombosis	Dorea	MR Egger	12	0.878802	0.562643	0.149371	-0.223978	1.98158	2.40801	0.799333	7.25421
Arterial embolism and thrombosis	Dorea	Weighted median	12	0.258169	0.245363	0.292711	-0.222742	0.739081	1.29456	0.800321	2.09401
Arterial embolism and thrombosis	Dorea	Inverse variance weighted	12	0.219978	0.191671	0.251098	-0.155697	0.595653	1.24605	0.855818	1.81422
Arterial embolism and thrombosis	Dorea	Simple mode	12	0.261832	0.424429	0.549853	-0.570048	1.09371	1.29931	0.565498	2.98534
Arterial embolism and thrombosis	Dorea	Weighted mode	12	0.40164	0.419764	0.359213	-0.421098	1.22438	1.49427	0.656326	3.40205
Arterial embolism and thrombosis	RuminococcaceaeUCG003	MR Egger	14	0.240473	0.824261	0.775464	-1.37508	1.85602	1.27185	0.25282	6.39825
Arterial embolism and thrombosis	RuminococcaceaeUCG003	Weighted median	14	0.0143995	0.231964	0.950502	-0.44025	0.469049	1.0145	0.643875	1.59847
Arterial embolism and thrombosis	RuminococcaceaeUCG003	Inverse variance weighted	14	-0.0255131	0.236134	0.91396	-0.488336	0.43731	0.97481	0.613646	1.54854
Arterial embolism and thrombosis	RuminococcaceaeUCG003	Simple mode	14	-0.196119	0.460487	0.677151	-1.09867	0.706434	0.821914	0.333313	2.02675
Arterial embolism and thrombosis	RuminococcaceaeUCG003	Weighted mode	14	-0.101112	0.360176	0.783335	-0.807058	0.604833	0.903831	0.446169	1.83095
Arterial embolism and thrombosis	Eubacteriumxylanophilumgroup	MR Egger	11	0.216149	0.498991	0.675086	-0.761874	1.19417	1.24129	0.466791	3.30082
Arterial embolism and thrombosis	Eubacteriumxylanophilumgroup	Weighted median	11	0.0236419	0.211723	0.911089	-0.391335	0.438619	1.02392	0.676154	1.55056
Arterial embolism and thrombosis	Eubacteriumxylanophilumgroup	Inverse variance weighted	11	-0.0535223	0.158757	0.736016	-0.364685	0.257641	0.947885	0.694415	1.29387
Arterial embolism and thrombosis	Eubacteriumxylanophilumgroup	Simple mode	11	-0.00789875	0.36747	0.983274	-0.728141	0.712343	0.992132	0.482806	2.03876
Arterial embolism and thrombosis	Eubacteriumxylanophilumgroup	Weighted mode	11	0.0768838	0.369555	0.839371	-0.647445	0.801213	1.07992	0.523381	2.22824
Arterial embolism and thrombosis	RuminococcaceaeUCG009	MR Egger	13	0.156581	0.565758	0.787094	-0.952306	1.26547	1.1695	0.38585	3.54475
Arterial embolism and thrombosis	RuminococcaceaeUCG009	Weighted median	13	0.172525	0.168178	0.304962	-0.157103	0.502153	1.1883	0.854616	1.65228
Arterial embolism and thrombosis	RuminococcaceaeUCG009	Inverse variance weighted	13	0.166079	0.144479	0.250348	-0.117099	0.449257	1.18067	0.889497	1.56715
Arterial embolism and thrombosis	RuminococcaceaeUCG009	Simple mode	13	0.55346	0.360327	0.150477	-0.152782	1.2597	1.73926	0.858317	3.52437
Arterial embolism and thrombosis	RuminococcaceaeUCG009	Weighted mode	13	0.487026	0.309683	0.14178	-0.119953	1.094	1.62747	0.886962	2.98621
Arterial embolism and thrombosis	Akkermansia	MR Egger	12	0.460757	0.730525	0.542369	-0.971072	1.89258	1.58527	0.378677	6.6365
Arterial embolism and thrombosis	Akkermansia	Weighted median	12	-0.12782	0.22299	0.566503	-0.56488	0.309241	0.880012	0.568428	1.36239
Arterial embolism and thrombosis	Akkermansia	Inverse variance weighted	12	0.0382837	0.204508	0.851504	-0.362552	0.439119	1.03903	0.695898	1.55134
Arterial embolism and thrombosis	Akkermansia	Simple mode	12	-0.413919	0.322404	0.225578	-1.04583	0.217993	0.661055	0.3514	1.24358
Arterial embolism and thrombosis	Akkermansia	Weighted mode	12	-0.293668	0.307756	0.360471	-0.896871	0.309535	0.745524	0.407844	1.36279
Arterial embolism and thrombosis	Anaerostipes	MR Egger	15	-0.244832	0.586699	0.683265	-1.39476	0.905098	0.782836	0.247892	2.47217
Arterial embolism and thrombosis	Anaerostipes	Weighted median	15	-0.194524	0.231092	0.399922	-0.647465	0.258416	0.823226	0.523371	1.29488
Arterial embolism and thrombosis	Anaerostipes	Inverse variance weighted	15	-0.122793	0.189047	0.51599	-0.493326	0.247739	0.884446	0.610592	1.28113
Arterial embolism and thrombosis	Anaerostipes	Simple mode	15	-0.0897666	0.380102	0.816725	-0.834766	0.655233	0.914145	0.433976	1.92559
Arterial embolism and thrombosis	Anaerostipes	Weighted mode	15	-0.118964	0.332899	0.726155	-0.771446	0.533519	0.88784	0.462344	1.70492
Arterial embolism and thrombosis	Eubacteriumnodatumgroup	MR Egger	11	0.655461	0.480919	0.206026	-0.287141	1.59806	1.92603	0.750406	4.94345
Arterial embolism and thrombosis	Eubacteriumnodatumgroup	Weighted median	11	0.108953	0.124766	0.382522	-0.135589	0.353495	1.11511	0.873202	1.42404
Arterial embolism and thrombosis	Eubacteriumnodatumgroup	Inverse variance weighted	11	0.0360951	0.111901	0.747025	-0.18323	0.25542	1.03675	0.832577	1.291
Arterial embolism and thrombosis	Eubacteriumnodatumgroup	Simple mode	11	0.128159	0.208148	0.55184	-0.279811	0.53613	1.13673	0.755926	1.70938
Arterial embolism and thrombosis	Eubacteriumnodatumgroup	Weighted mode	11	0.161829	0.181554	0.393679	-0.194016	0.517675	1.17566	0.823645	1.67812
Arterial embolism and thrombosis	Eggerthella	MR Egger	10	0.168967	0.759361	0.829491	-1.31938	1.65731	1.18408	0.267301	5.2452
Arterial embolism and thrombosis	Eggerthella	Weighted median	10	-0.148868	0.166684	0.371796	-0.475568	0.177832	0.861683	0.621532	1.19463
Arterial embolism and thrombosis	Eggerthella	Inverse variance weighted	10	-0.0699607	0.155112	0.651965	-0.37398	0.234059	0.93243	0.68799	1.26372
Arterial embolism and thrombosis	Eggerthella	Simple mode	10	-0.266928	0.312363	0.41497	-0.879161	0.345304	0.765728	0.415131	1.41242
Arterial embolism and thrombosis	Eggerthella	Weighted mode	10	-0.233446	0.300396	0.457023	-0.822221	0.35533	0.791801	0.439454	1.42665
Arterial embolism and thrombosis	RuminococcaceaeNK4A214group	MR Egger	16	0.280632	0.491597	0.577145	-0.682898	1.24416	1.32397	0.505151	3.47002
Arterial embolism and thrombosis	RuminococcaceaeNK4A214group	Weighted median	16	-0.0916622	0.219608	0.676393	-0.522094	0.338769	0.912413	0.593277	1.40322
Arterial embolism and thrombosis	RuminococcaceaeNK4A214group	Inverse variance weighted	16	0.0536132	0.163088	0.742354	-0.26604	0.373267	1.05508	0.766408	1.45247
Arterial embolism and thrombosis	RuminococcaceaeNK4A214group	Simple mode	16	-0.339626	0.426405	0.438175	-1.17538	0.496128	0.712037	0.308702	1.64235
Arterial embolism and thrombosis	RuminococcaceaeNK4A214group	Weighted mode	16	-0.305725	0.450498	0.507702	-1.1887	0.57725	0.736589	0.304617	1.78113
Arterial embolism and thrombosis	Clostridiuminnocuumgroup	MR Egger	10	0.0302237	0.519311	0.955017	-0.987626	1.04807	1.03069	0.37246	2.85215
Arterial embolism and thrombosis	Clostridiuminnocuumgroup	Weighted median	10	0.026153	0.138385	0.850103	-0.245082	0.297388	1.0265	0.782641	1.34634
Arterial embolism and thrombosis	Clostridiuminnocuumgroup	Inverse variance weighted	10	-0.00198553	0.0980997	0.983852	-0.194261	0.19029	0.998016	0.823443	1.2096
Arterial embolism and thrombosis	Clostridiuminnocuumgroup	Simple mode	10	-0.0278258	0.235717	0.908622	-0.489831	0.434179	0.972558	0.61273	1.5437
Arterial embolism and thrombosis	Clostridiuminnocuumgroup	Weighted mode	10	0.138573	0.216107	0.53736	-0.284995	0.562142	1.14863	0.752018	1.75443
Arterial embolism and thrombosis	Barnesiella	MR Egger	16	0.156243	0.631637	0.808219	-1.08176	1.39425	1.16911	0.338997	4.03195
Arterial embolism and thrombosis	Barnesiella	Weighted median	16	-0.0781922	0.189388	0.679704	-0.449393	0.293009	0.924787	0.638015	1.34045
Arterial embolism and thrombosis	Barnesiella	Inverse variance weighted	16	-0.140136	0.146385	0.338409	-0.42705	0.146778	0.86924	0.652431	1.1581
Arterial embolism and thrombosis	Barnesiella	Simple mode	16	-0.0369477	0.323286	0.910525	-0.670589	0.596694	0.963727	0.511407	1.8161
Arterial embolism and thrombosis	Barnesiella	Weighted mode	16	-0.0304616	0.284127	0.916042	-0.587351	0.526428	0.969998	0.555798	1.69287
Arterial embolism and thrombosis	DefluviitaleaceaeUCG011	MR Egger	10	-0.218689	0.563639	0.70814	-1.32342	0.886043	0.803572	0.266223	2.42551
Arterial embolism and thrombosis	DefluviitaleaceaeUCG011	Weighted median	10	-0.00392206	0.189497	0.983487	-0.375336	0.367492	0.996086	0.687059	1.44411
Arterial embolism and thrombosis	DefluviitaleaceaeUCG011	Inverse variance weighted	10	-0.0103947	0.148733	0.944282	-0.301911	0.281121	0.989659	0.739404	1.32461
Arterial embolism and thrombosis	DefluviitaleaceaeUCG011	Simple mode	10	0.0529695	0.267695	0.847542	-0.471713	0.577652	1.0544	0.623932	1.78185
Arterial embolism and thrombosis	DefluviitaleaceaeUCG011	Weighted mode	10	0.0354929	0.279658	0.901798	-0.512637	0.583623	1.03613	0.598914	1.79252
Arterial embolism and thrombosis	Coprococcus3	MR Egger	9	-1.19745	1.19065	0.348046	-3.53113	1.13622	0.301963	0.0292719	3.11498
Arterial embolism and thrombosis	Coprococcus3	Weighted median	9	-0.367956	0.278569	0.186541	-0.913951	0.178039	0.692148	0.400937	1.19487
Arterial embolism and thrombosis	Coprococcus3	Inverse variance weighted	9	-0.0647599	0.217333	0.765722	-0.490733	0.361213	0.937292	0.612177	1.43507
Arterial embolism and thrombosis	Coprococcus3	Simple mode	9	-0.475579	0.397649	0.265948	-1.25497	0.303813	0.621525	0.285084	1.35502
Arterial embolism and thrombosis	Coprococcus3	Weighted mode	9	-0.470059	0.390162	0.262717	-1.23478	0.294659	0.624965	0.2909	1.34267
Arterial embolism and thrombosis	Flavonifractor	MR Egger	8	-0.332642	0.628075	0.615389	-1.56367	0.898385	0.717027	0.209366	2.45563
Arterial embolism and thrombosis	Flavonifractor	Weighted median	8	-0.128034	0.220776	0.561964	-0.560755	0.304687	0.879823	0.570778	1.3562
Arterial embolism and thrombosis	Flavonifractor	Inverse variance weighted	8	-0.112959	0.173712	0.51552	-0.453435	0.227516	0.893187	0.635442	1.25548
Arterial embolism and thrombosis	Flavonifractor	Simple mode	8	-0.136504	0.33643	0.697047	-0.795908	0.522899	0.872403	0.451172	1.68691
Arterial embolism and thrombosis	Flavonifractor	Weighted mode	8	-0.136504	0.31273	0.675626	-0.749455	0.476447	0.872403	0.472624	1.61034
Arterial embolism and thrombosis	RuminococcaceaeUCG011	MR Egger	8	-0.508482	0.701302	0.495711	-1.88304	0.866071	0.601408	0.152128	2.37755
Arterial embolism and thrombosis	RuminococcaceaeUCG011	Weighted median	8	-0.134789	0.154076	0.381673	-0.436779	0.167201	0.8739	0.646114	1.18199
Arterial embolism and thrombosis	RuminococcaceaeUCG011	Inverse variance weighted	8	-0.0705913	0.13416	0.598768	-0.333545	0.192362	0.931843	0.71638	1.21211
Arterial embolism and thrombosis	RuminococcaceaeUCG011	Simple mode	8	-0.358369	0.288346	0.253939	-0.923527	0.206789	0.698815	0.397116	1.22972
Arterial embolism and thrombosis	RuminococcaceaeUCG011	Weighted mode	8	-0.264496	0.229714	0.287368	-0.714736	0.185744	0.767593	0.489321	1.20411
Arterial embolism and thrombosis	FamilyXIIIUCG001	MR Egger	10	0.547174	0.558522	0.355937	-0.54753	1.64188	1.72836	0.578377	5.16486
Arterial embolism and thrombosis	FamilyXIIIUCG001	Weighted median	10	-0.0104493	0.231345	0.963974	-0.463885	0.442986	0.989605	0.628836	1.55735
Arterial embolism and thrombosis	FamilyXIIIUCG001	Inverse variance weighted	10	0.21037	0.173478	0.22526	-0.129647	0.550387	1.23413	0.878405	1.73392
Arterial embolism and thrombosis	FamilyXIIIUCG001	Simple mode	10	-0.0848177	0.363809	0.82087	-0.797883	0.628248	0.91868	0.450281	1.87432
Arterial embolism and thrombosis	FamilyXIIIUCG001	Weighted mode	10	-0.090782	0.365686	0.809512	-0.807526	0.625962	0.913217	0.44596	1.87004
Arterial embolism and thrombosis	RuminococcaceaeUCG002	MR Egger	23	-0.521777	0.328297	0.126926	-1.16524	0.121685	0.593465	0.311848	1.1294
Arterial embolism and thrombosis	RuminococcaceaeUCG002	Weighted median	23	-0.129605	0.170283	0.446587	-0.463361	0.20415	0.878442	0.629166	1.22648
Arterial embolism and thrombosis	RuminococcaceaeUCG002	Inverse variance weighted	23	-0.203405	0.12273	0.0974494	-0.443955	0.0371445	0.815947	0.641494	1.03784
Arterial embolism and thrombosis	RuminococcaceaeUCG002	Simple mode	23	-0.0267966	0.352247	0.940048	-0.717201	0.663608	0.973559	0.488117	1.94178
Arterial embolism and thrombosis	RuminococcaceaeUCG002	Weighted mode	23	-0.0470497	0.289257	0.872273	-0.613994	0.519894	0.95404	0.541185	1.68185
Arterial embolism and thrombosis	Haemophilus	MR Egger	13	0.11413	0.389991	0.775238	-0.650252	0.878511	1.1209	0.521914	2.40731
Arterial embolism and thrombosis	Haemophilus	Weighted median	13	-0.367452	0.170819	0.0314668	-0.702257	-0.0326468	0.692497	0.495466	0.96788
Arterial embolism and thrombosis	Haemophilus	Inverse variance weighted	13	-0.194435	0.158461	0.219816	-0.505018	0.116149	0.8233	0.603495	1.12316
Arterial embolism and thrombosis	Haemophilus	Simple mode	13	-0.370742	0.255475	0.172364	-0.871474	0.12999	0.690222	0.418335	1.13882
Arterial embolism and thrombosis	Haemophilus	Weighted mode	13	-0.349777	0.19071	0.0915462	-0.723569	0.0240146	0.704845	0.485018	1.02431
Arterial embolism and thrombosis	Prevotella7	MR Egger	12	0.74035	0.531024	0.193461	-0.300458	1.78116	2.09667	0.740479	5.93673
Arterial embolism and thrombosis	Prevotella7	Weighted median	12	0.0166906	0.118537	0.888024	-0.215641	0.249023	1.01683	0.806024	1.28277
Arterial embolism and thrombosis	Prevotella7	Inverse variance weighted	12	-0.0392157	0.0899199	0.662751	-0.215459	0.137027	0.961543	0.806172	1.14686
Arterial embolism and thrombosis	Prevotella7	Simple mode	12	-0.312471	0.239676	0.218953	-0.782235	0.157294	0.731637	0.457382	1.17034
Arterial embolism and thrombosis	Prevotella7	Weighted mode	12	0.209045	0.245727	0.41306	-0.27258	0.69067	1.2325	0.761413	1.99505
Arterial embolism and thrombosis	Sellimonas	MR Egger	11	0.0316289	0.668234	0.963282	-1.27811	1.34137	1.03213	0.278563	3.82427
Arterial embolism and thrombosis	Sellimonas	Weighted median	11	-0.046558	0.110107	0.672409	-0.262368	0.169251	0.954509	0.769228	1.18442
Arterial embolism and thrombosis	Sellimonas	Inverse variance weighted	11	0.0342205	0.102836	0.73931	-0.167338	0.235779	1.03481	0.845913	1.26589
Arterial embolism and thrombosis	Sellimonas	Simple mode	11	-0.0385601	0.166148	0.821154	-0.364211	0.287091	0.962174	0.694745	1.33254
Arterial embolism and thrombosis	Sellimonas	Weighted mode	11	-0.0385601	0.156909	0.810848	-0.346102	0.268982	0.962174	0.70744	1.30863
Arterial embolism and thrombosis	Ruminiclostridium9	MR Egger	14	-0.741565	1.2705	0.570245	-3.23175	1.74862	0.476368	0.0394885	5.74665
Arterial embolism and thrombosis	Ruminiclostridium9	Weighted median	14	0.168305	0.26336	0.522779	-0.34788	0.68449	1.1833	0.706183	1.98276
Arterial embolism and thrombosis	Ruminiclostridium9	Inverse variance weighted	14	0.00891064	0.245581	0.971056	-0.472427	0.490249	1.00895	0.623487	1.63272
Arterial embolism and thrombosis	Ruminiclostridium9	Simple mode	14	0.318698	0.53206	0.559474	-0.724139	1.36154	1.37534	0.484742	3.90218
Arterial embolism and thrombosis	Ruminiclostridium9	Weighted mode	14	0.330221	0.5563	0.562964	-0.760126	1.42057	1.39128	0.467607	4.13947
Arterial embolism and thrombosis	Allisonella	MR Egger	9	0.594263	0.597255	0.352884	-0.576357	1.76488	1.81169	0.561942	5.84089
Arterial embolism and thrombosis	Allisonella	Weighted median	9	0.0280124	0.122118	0.818567	-0.211339	0.267364	1.02841	0.8095	1.30652
Arterial embolism and thrombosis	Allisonella	Inverse variance weighted	9	0.0222235	0.0913131	0.807714	-0.15675	0.201197	1.02247	0.854918	1.22287
Arterial embolism and thrombosis	Allisonella	Simple mode	9	0.0154838	0.190239	0.93713	-0.357384	0.388351	1.0156	0.699504	1.47455
Arterial embolism and thrombosis	Allisonella	Weighted mode	9	0.0524891	0.184098	0.782798	-0.308343	0.413321	1.05389	0.734663	1.51183
Arterial embolism and thrombosis	Holdemania	MR Egger	18	-0.276238	0.328456	0.412731	-0.920012	0.367536	0.758633	0.398514	1.44417
Arterial embolism and thrombosis	Holdemania	Weighted median	18	-0.244058	0.148221	0.0996453	-0.534572	0.0464562	0.783442	0.58592	1.04755
Arterial embolism and thrombosis	Holdemania	Inverse variance weighted	18	-0.207259	0.109311	0.057953	-0.421507	0.00699007	0.812809	0.656057	1.00701
Arterial embolism and thrombosis	Holdemania	Simple mode	18	-0.18702	0.257606	0.47772	-0.691928	0.317887	0.829427	0.50061	1.37422
Arterial embolism and thrombosis	Holdemania	Weighted mode	18	-0.198151	0.261838	0.459548	-0.711353	0.315051	0.820246	0.490979	1.37033
Arterial embolism and thrombosis	Paraprevotella	MR Egger	13	0.371636	0.426842	0.402539	-0.464974	1.20825	1.4501	0.628151	3.34761
Arterial embolism and thrombosis	Paraprevotella	Weighted median	13	0.053326	0.151437	0.724738	-0.243491	0.350143	1.05477	0.783887	1.41927
Arterial embolism and thrombosis	Paraprevotella	Inverse variance weighted	13	-0.0203595	0.112569	0.856475	-0.240995	0.200276	0.979846	0.785846	1.22174
Arterial embolism and thrombosis	Paraprevotella	Simple mode	13	0.110636	0.267817	0.686818	-0.414286	0.635558	1.11699	0.660812	1.88807
Arterial embolism and thrombosis	Paraprevotella	Weighted mode	13	0.126822	0.221804	0.578027	-0.307914	0.561559	1.13522	0.734978	1.7534
Arterial embolism and thrombosis	Holdemanella	MR Egger	14	-0.077626	0.372275	0.838322	-0.807286	0.652034	0.92531	0.446067	1.91944
Arterial embolism and thrombosis	Holdemanella	Weighted median	14	-0.244094	0.15124	0.106537	-0.540524	0.0523358	0.783414	0.582443	1.05373
Arterial embolism and thrombosis	Holdemanella	Inverse variance weighted	14	-0.269034	0.115089	0.0194067	-0.494608	-0.0434602	0.764117	0.60981	0.957471
Arterial embolism and thrombosis	Holdemanella	Simple mode	14	-0.593812	0.271785	0.0478072	-1.12651	-0.0611143	0.552218	0.324163	0.940716
Arterial embolism and thrombosis	Holdemanella	Weighted mode	14	-0.222133	0.242048	0.375477	-0.696548	0.252282	0.800809	0.498302	1.28696
Arterial embolism and thrombosis	LachnospiraceaeNC2004group	MR Egger	10	-0.235213	0.520922	0.663595	-1.25622	0.785793	0.790402	0.284728	2.19415
Arterial embolism and thrombosis	LachnospiraceaeNC2004group	Weighted median	10	-0.000265365	0.168862	0.998746	-0.331235	0.330705	0.999735	0.718036	1.39195
Arterial embolism and thrombosis	LachnospiraceaeNC2004group	Inverse variance weighted	10	0.00459418	0.124754	0.970624	-0.239923	0.249112	1.0046	0.786688	1.28289
Arterial embolism and thrombosis	LachnospiraceaeNC2004group	Simple mode	10	0.0781536	0.274711	0.782469	-0.46028	0.616587	1.08129	0.631107	1.85259
Arterial embolism and thrombosis	LachnospiraceaeNC2004group	Weighted mode	10	0.0685177	0.267006	0.803246	-0.454813	0.591849	1.07092	0.634566	1.80733
Arterial embolism and thrombosis	RuminococcaceaeUCG013	MR Egger	13	-0.504712	0.490292	0.325391	-1.46568	0.45626	0.60368	0.23092	1.57816
Arterial embolism and thrombosis	RuminococcaceaeUCG013	Weighted median	13	0.0844528	0.230792	0.71442	-0.3679	0.536805	1.08812	0.692187	1.71053
Arterial embolism and thrombosis	RuminococcaceaeUCG013	Inverse variance weighted	13	-0.0977779	0.16845	0.561607	-0.42794	0.232385	0.90685	0.65185	1.2616
Arterial embolism and thrombosis	RuminococcaceaeUCG013	Simple mode	13	0.301099	0.421747	0.488923	-0.525526	1.12772	1.35134	0.591244	3.08862
Arterial embolism and thrombosis	RuminococcaceaeUCG013	Weighted mode	13	0.240092	0.439666	0.595019	-0.621653	1.10184	1.27137	0.537056	3.00969
Arterial embolism and thrombosis	FamilyXIIIAD3011group	MR Egger	15	-0.382984	0.790578	0.636137	-1.93252	1.16655	0.681824	0.144783	3.2109
Arterial embolism and thrombosis	FamilyXIIIAD3011group	Weighted median	15	0.0851156	0.21267	0.688992	-0.331718	0.501949	1.08884	0.71769	1.65194
Arterial embolism and thrombosis	FamilyXIIIAD3011group	Inverse variance weighted	15	0.216435	0.159552	0.174935	-0.0962869	0.529157	1.24164	0.908203	1.6975
Arterial embolism and thrombosis	FamilyXIIIAD3011group	Simple mode	15	0.1664	0.336931	0.629057	-0.493985	0.826784	1.18104	0.61019	2.28596
Arterial embolism and thrombosis	FamilyXIIIAD3011group	Weighted mode	15	0.100968	0.299591	0.741101	-0.486231	0.688168	1.10624	0.61494	1.99007
Arterial embolism and thrombosis	Eubacteriumbrachygroup	MR Egger	11	-0.607388	0.437355	0.198304	-1.4646	0.249827	0.544772	0.23117	1.2838
Arterial embolism and thrombosis	Eubacteriumbrachygroup	Weighted median	11	0.0652015	0.148696	0.661032	-0.226242	0.356645	1.06737	0.797525	1.42853
Arterial embolism and thrombosis	Eubacteriumbrachygroup	Inverse variance weighted	11	0.0491239	0.128787	0.702881	-0.203299	0.301547	1.05035	0.816034	1.35195
Arterial embolism and thrombosis	Eubacteriumbrachygroup	Simple mode	11	0.189211	0.254301	0.47397	-0.309219	0.687641	1.2083	0.73402	1.98902
Arterial embolism and thrombosis	Eubacteriumbrachygroup	Weighted mode	11	0.194873	0.242762	0.440791	-0.280941	0.670686	1.21516	0.755073	1.95558
Arterial embolism and thrombosis	Butyricicoccus	MR Egger	9	0.342406	0.428718	0.450723	-0.497881	1.18269	1.40833	0.607817	3.26315
Arterial embolism and thrombosis	Butyricicoccus	Weighted median	9	0.528735	0.265343	0.0463	0.00866297	1.04881	1.69678	1.0087	2.85424
Arterial embolism and thrombosis	Butyricicoccus	Inverse variance weighted	9	0.369656	0.198713	0.0628494	-0.0198205	0.759133	1.44724	0.980375	2.13642
Arterial embolism and thrombosis	Butyricicoccus	Simple mode	9	0.528599	0.422546	0.246285	-0.299592	1.35679	1.69655	0.741121	3.8837
Arterial embolism and thrombosis	Butyricicoccus	Weighted mode	9	0.560232	0.397246	0.19613	-0.218369	1.33883	1.75108	0.803828	3.81459
Arterial embolism and thrombosis	Alistipes	MR Egger	14	-0.383261	0.939368	0.69046	-2.22442	1.4579	0.681635	0.10813	4.29693
Arterial embolism and thrombosis	Alistipes	Weighted median	14	-0.0863973	0.250318	0.729982	-0.577021	0.404226	0.91723	0.561569	1.49814
Arterial embolism and thrombosis	Alistipes	Inverse variance weighted	14	-0.0214599	0.188305	0.909267	-0.390539	0.347619	0.978769	0.676692	1.41569
Arterial embolism and thrombosis	Alistipes	Simple mode	14	-0.0288649	0.413501	0.94541	-0.839328	0.781598	0.971548	0.432001	2.18496
Arterial embolism and thrombosis	Alistipes	Weighted mode	14	-0.0501542	0.394687	0.900827	-0.82374	0.723431	0.951083	0.438788	2.0615
Arterial embolism and thrombosis	Lactococcus	MR Egger	11	-0.214019	0.481711	0.667325	-1.15817	0.730134	0.807333	0.31406	2.07536
Arterial embolism and thrombosis	Lactococcus	Weighted median	11	-0.120259	0.11868	0.310913	-0.352871	0.112353	0.886691	0.702668	1.11891
Arterial embolism and thrombosis	Lactococcus	Inverse variance weighted	11	-0.0933881	0.0960919	0.331119	-0.281728	0.094952	0.91084	0.754479	1.09961
Arterial embolism and thrombosis	Lactococcus	Simple mode	11	-0.221264	0.178176	0.242637	-0.570488	0.127961	0.801505	0.565249	1.13651
Arterial embolism and thrombosis	Lactococcus	Weighted mode	11	-0.196783	0.192542	0.330856	-0.574166	0.180599	0.821369	0.563174	1.19793
Arterial embolism and thrombosis	Ruminiclostridium5	MR Egger	14	-0.153738	0.397876	0.705966	-0.933576	0.626099	0.857496	0.393145	1.8703
Arterial embolism and thrombosis	Ruminiclostridium5	Weighted median	14	-0.288219	0.226343	0.202886	-0.731851	0.155413	0.749598	0.481018	1.16814
Arterial embolism and thrombosis	Ruminiclostridium5	Inverse variance weighted	14	-0.131504	0.152532	0.388611	-0.430468	0.167459	0.876776	0.650205	1.1823
Arterial embolism and thrombosis	Ruminiclostridium5	Simple mode	14	-0.175168	0.335013	0.609863	-0.831794	0.481459	0.839316	0.435268	1.61843
Arterial embolism and thrombosis	Ruminiclostridium5	Weighted mode	14	-0.273044	0.279029	0.345662	-0.81994	0.273853	0.76106	0.440458	1.31502
Arterial embolism and thrombosis	RuminococcaceaeUCG004	MR Egger	12	-1.04321	0.814638	0.229246	-2.6399	0.553483	0.352323	0.0713687	1.7393
Arterial embolism and thrombosis	RuminococcaceaeUCG004	Weighted median	12	-0.17242	0.193631	0.373221	-0.551938	0.207097	0.841625	0.575833	1.2301
Arterial embolism and thrombosis	RuminococcaceaeUCG004	Inverse variance weighted	12	-0.181167	0.142851	0.204716	-0.461155	0.0988199	0.834296	0.630555	1.10387
Arterial embolism and thrombosis	RuminococcaceaeUCG004	Simple mode	12	-0.13382	0.357716	0.715444	-0.834943	0.567304	0.874748	0.433899	1.76351
Arterial embolism and thrombosis	RuminococcaceaeUCG004	Weighted mode	12	-0.145223	0.355644	0.690861	-0.842285	0.551838	0.864829	0.430725	1.73644
Arterial embolism and thrombosis	Turicibacter	MR Egger	13	-0.215819	0.623447	0.735745	-1.43777	1.00614	0.805881	0.237456	2.73502
Arterial embolism and thrombosis	Turicibacter	Weighted median	13	-0.247361	0.183018	0.176514	-0.606077	0.111355	0.780859	0.545486	1.11779
Arterial embolism and thrombosis	Turicibacter	Inverse variance weighted	13	-0.147729	0.140884	0.294367	-0.423862	0.128403	0.862665	0.654514	1.13701
Arterial embolism and thrombosis	Turicibacter	Simple mode	13	-0.265221	0.300214	0.394354	-0.853639	0.323198	0.767037	0.425862	1.38154
Arterial embolism and thrombosis	Turicibacter	Weighted mode	13	-0.25046	0.288349	0.402103	-0.815624	0.314703	0.778442	0.442363	1.36985
Arterial embolism and thrombosis	Eubacteriumfissicatenagroup	MR Egger	9	0.224553	0.593085	0.716193	-0.937894	1.387	1.25176	0.391451	4.00282
Arterial embolism and thrombosis	Eubacteriumfissicatenagroup	Weighted median	9	0.0483055	0.146752	0.742031	-0.239328	0.335939	1.04949	0.787157	1.39925
Arterial embolism and thrombosis	Eubacteriumfissicatenagroup	Inverse variance weighted	9	0.0175328	0.10835	0.871451	-0.194833	0.229899	1.01769	0.822972	1.25847
Arterial embolism and thrombosis	Eubacteriumfissicatenagroup	Simple mode	9	0.046861	0.247396	0.854483	-0.438034	0.531756	1.04798	0.645304	1.70192
Arterial embolism and thrombosis	Eubacteriumfissicatenagroup	Weighted mode	9	0.0714917	0.23455	0.768295	-0.388227	0.53121	1.07411	0.678259	1.70099
Arterial embolism and thrombosis	Odoribacter	MR Egger	8	0.168807	1.03134	0.875359	-1.85262	2.19023	1.18389	0.156826	8.9373
Arterial embolism and thrombosis	Odoribacter	Weighted median	8	0.39177	0.316251	0.215421	-0.228081	1.01162	1.4796	0.79606	2.75006
Arterial embolism and thrombosis	Odoribacter	Inverse variance weighted	8	0.265232	0.304436	0.383632	-0.331462	0.861926	1.30373	0.717873	2.36772
Arterial embolism and thrombosis	Odoribacter	Simple mode	8	0.607832	0.560152	0.313819	-0.490066	1.70573	1.83645	0.612586	5.50541
Arterial embolism and thrombosis	Odoribacter	Weighted mode	8	0.573816	0.462919	0.25508	-0.333505	1.48114	1.77503	0.716408	4.39794
Arterial embolism and thrombosis	Coprococcus2	MR Egger	9	0.965948	0.937508	0.337132	-0.871568	2.80346	2.62728	0.418295	16.5017
Arterial embolism and thrombosis	Coprococcus2	Weighted median	9	-0.00452805	0.230755	0.984344	-0.456808	0.447752	0.995482	0.633302	1.56479
Arterial embolism and thrombosis	Coprococcus2	Inverse variance weighted	9	0.0626898	0.177088	0.723336	-0.284402	0.409782	1.0647	0.752464	1.50649
Arterial embolism and thrombosis	Coprococcus2	Simple mode	9	-0.0145587	0.356196	0.968399	-0.712703	0.683586	0.985547	0.490317	1.98097
Arterial embolism and thrombosis	Coprococcus2	Weighted mode	9	-0.0145587	0.335158	0.966417	-0.671469	0.642351	0.985547	0.510958	1.90095
Arterial embolism and thrombosis	Eubacteriumrectalegroup	MR Egger	11	0.462188	0.483482	0.364066	-0.485438	1.40981	1.58754	0.615428	4.09519
Arterial embolism and thrombosis	Eubacteriumrectalegroup	Weighted median	11	0.173554	0.25246	0.491799	-0.321268	0.668376	1.18952	0.725229	1.95107
Arterial embolism and thrombosis	Eubacteriumrectalegroup	Inverse variance weighted	11	-0.166481	0.176418	0.345338	-0.512261	0.179299	0.846639	0.599139	1.19638
Arterial embolism and thrombosis	Eubacteriumrectalegroup	Simple mode	11	-0.650091	0.481536	0.206768	-1.5939	0.29372	0.521998	0.203131	1.34141
Arterial embolism and thrombosis	Eubacteriumrectalegroup	Weighted mode	11	0.322007	0.447115	0.487901	-0.554339	1.19835	1.37989	0.574452	3.31466
Arterial embolism and thrombosis	Prevotella9	MR Egger	17	0.11769	0.312718	0.711931	-0.495238	0.730618	1.1249	0.609426	2.07636
Arterial embolism and thrombosis	Prevotella9	Weighted median	17	-0.0185976	0.150146	0.901423	-0.312883	0.275688	0.981574	0.731335	1.31744
Arterial embolism and thrombosis	Prevotella9	Inverse variance weighted	17	-0.0590875	0.112219	0.598515	-0.279037	0.160862	0.942624	0.756512	1.17452
Arterial embolism and thrombosis	Prevotella9	Simple mode	17	-0.27167	0.254806	0.302166	-0.771089	0.22775	0.762106	0.462509	1.25577
Arterial embolism and thrombosis	Prevotella9	Weighted mode	17	-0.0069272	0.250673	0.978295	-0.498246	0.484391	0.993097	0.607596	1.62319
Arterial embolism and thrombosis	Anaerotruncus	MR Egger	14	0.886335	0.548785	0.132262	-0.189284	1.96195	2.42622	0.827551	7.11321
Arterial embolism and thrombosis	Anaerotruncus	Weighted median	14	0.100143	0.241843	0.678813	-0.373868	0.574154	1.10533	0.688068	1.77563
Arterial embolism and thrombosis	Anaerotruncus	Inverse variance weighted	14	-0.0233056	0.196471	0.905576	-0.408388	0.361777	0.976964	0.664721	1.43588
Arterial embolism and thrombosis	Anaerotruncus	Simple mode	14	0.179906	0.402198	0.662015	-0.608401	0.968214	1.19711	0.54422	2.63324
Arterial embolism and thrombosis	Anaerotruncus	Weighted mode	14	0.375172	0.372961	0.332807	-0.355831	1.10618	1.45524	0.700591	3.02278
Arterial embolism and thrombosis	Dialister	MR Egger	12	-0.299808	0.740225	0.693989	-1.75065	1.15103	0.74096	0.173661	3.16146
Arterial embolism and thrombosis	Dialister	Weighted median	12	-0.166896	0.216078	0.439887	-0.590409	0.256618	0.846288	0.5541	1.29255
Arterial embolism and thrombosis	Dialister	Inverse variance weighted	12	-0.218562	0.166285	0.188719	-0.544481	0.107358	0.803674	0.580143	1.11333
Arterial embolism and thrombosis	Dialister	Simple mode	12	-0.130318	0.414636	0.759178	-0.943003	0.682368	0.877817	0.389456	1.97856
Arterial embolism and thrombosis	Dialister	Weighted mode	12	-0.0826595	0.372117	0.828281	-0.812009	0.64669	0.920665	0.443965	1.90921
Arterial embolism and thrombosis	Roseburia	MR Egger	16	0.917801	0.561519	0.124432	-0.182776	2.01838	2.50378	0.832954	7.52611
Arterial embolism and thrombosis	Roseburia	Weighted median	16	0.0177134	0.25558	0.944746	-0.483223	0.51865	1.01787	0.616792	1.67976
Arterial embolism and thrombosis	Roseburia	Inverse variance weighted	16	-0.223262	0.217743	0.305201	-0.650039	0.203515	0.799906	0.522026	1.2257
Arterial embolism and thrombosis	Roseburia	Simple mode	16	0.238968	0.558066	0.674585	-0.854841	1.33278	1.26994	0.425351	3.79156
Arterial embolism and thrombosis	Roseburia	Weighted mode	16	0.281441	0.580243	0.634656	-0.855835	1.41872	1.32504	0.424928	4.13181
Arterial embolism and thrombosis	Coprobacter	MR Egger	14	0.0444343	0.362101	0.904366	-0.665284	0.754153	1.04544	0.514128	2.12581
Arterial embolism and thrombosis	Coprobacter	Weighted median	14	-0.0384705	0.153029	0.801509	-0.338407	0.261466	0.96226	0.712905	1.29883
Arterial embolism and thrombosis	Coprobacter	Inverse variance weighted	14	-0.0480394	0.107569	0.65517	-0.258874	0.162796	0.953096	0.77192	1.1768
Arterial embolism and thrombosis	Coprobacter	Simple mode	14	-0.00717037	0.27883	0.979875	-0.553678	0.539337	0.992855	0.574832	1.71487
Arterial embolism and thrombosis	Coprobacter	Weighted mode	14	-0.017669	0.266064	0.948063	-0.539155	0.503817	0.982486	0.583241	1.65503
Arterial embolism and thrombosis	Ruminococcusgnavusgroup	MR Egger	11	-0.281759	0.568664	0.632137	-1.39634	0.832823	0.754455	0.247501	2.2998
Arterial embolism and thrombosis	Ruminococcusgnavusgroup	Weighted median	11	-0.316221	0.153857	0.0398509	-0.617781	-0.0146612	0.728898	0.53914	0.985446
Arterial embolism and thrombosis	Ruminococcusgnavusgroup	Inverse variance weighted	11	-0.260052	0.118636	0.0283785	-0.492579	-0.0275253	0.771011	0.611048	0.97285
Arterial embolism and thrombosis	Ruminococcusgnavusgroup	Simple mode	11	-0.365418	0.238399	0.156329	-0.832679	0.101844	0.693907	0.434883	1.10721
Arterial embolism and thrombosis	Ruminococcusgnavusgroup	Weighted mode	11	-0.370381	0.230676	0.139436	-0.822507	0.0817448	0.690471	0.439329	1.08518
Arterial embolism and thrombosis	Lactobacillus	MR Egger	8	0.149116	0.334659	0.67153	-0.506816	0.805049	1.16081	0.602411	2.23681
Arterial embolism and thrombosis	Lactobacillus	Weighted median	8	-0.0591224	0.171804	0.73075	-0.395858	0.277613	0.942591	0.673102	1.31998
Arterial embolism and thrombosis	Lactobacillus	Inverse variance weighted	8	-0.0867195	0.126943	0.494521	-0.335528	0.162089	0.916934	0.71496	1.17597
Arterial embolism and thrombosis	Lactobacillus	Simple mode	8	0.0147804	0.243134	0.953225	-0.461763	0.491324	1.01489	0.630172	1.63448
Arterial embolism and thrombosis	Lactobacillus	Weighted mode	8	-0.0128745	0.207531	0.952268	-0.419635	0.393886	0.987208	0.657286	1.48273
Arterial embolism and thrombosis	Desulfovibrio	MR Egger	10	-0.107153	0.453648	0.819211	-0.996303	0.781998	0.898389	0.369242	2.18583
Arterial embolism and thrombosis	Desulfovibrio	Weighted median	10	0.0108942	0.19639	0.955762	-0.374031	0.395819	1.01095	0.687956	1.4856
Arterial embolism and thrombosis	Desulfovibrio	Inverse variance weighted	10	0.12127	0.153117	0.428355	-0.178839	0.42138	1.12893	0.83624	1.52406
Arterial embolism and thrombosis	Desulfovibrio	Simple mode	10	-0.0540622	0.290068	0.856282	-0.622596	0.514472	0.947373	0.53655	1.67275
Arterial embolism and thrombosis	Desulfovibrio	Weighted mode	10	-0.00941481	0.284195	0.974296	-0.566437	0.547608	0.990629	0.567544	1.72911
Arterial embolism and thrombosis	Bifidobacterium	MR Egger	14	0.259912	0.362108	0.486636	-0.44982	0.969644	1.29682	0.637743	2.63701
Arterial embolism and thrombosis	Bifidobacterium	Weighted median	14	0.0579175	0.181361	0.749462	-0.297551	0.413386	1.05963	0.742635	1.51193
Arterial embolism and thrombosis	Bifidobacterium	Inverse variance weighted	14	-0.0412633	0.138646	0.765997	-0.31301	0.230484	0.959576	0.731242	1.25921
Arterial embolism and thrombosis	Bifidobacterium	Simple mode	14	0.0908264	0.28323	0.753549	-0.464304	0.645957	1.09508	0.628572	1.90781
Arterial embolism and thrombosis	Bifidobacterium	Weighted mode	14	0.116795	0.229049	0.618657	-0.33214	0.565731	1.12389	0.717387	1.76073
Arterial embolism and thrombosis	Senegalimassilia	MR Egger	6	-0.0574156	0.760514	0.943445	-1.54802	1.43319	0.944202	0.212668	4.19206
Arterial embolism and thrombosis	Senegalimassilia	Weighted median	6	0.125809	0.210768	0.550571	-0.287297	0.538914	1.13407	0.750289	1.71414
Arterial embolism and thrombosis	Senegalimassilia	Inverse variance weighted	6	0.0242016	0.179703	0.892868	-0.328017	0.37642	1.0245	0.720351	1.45706
Arterial embolism and thrombosis	Senegalimassilia	Simple mode	6	0.164069	0.291236	0.59752	-0.406754	0.734891	1.1783	0.665808	2.08526
Arterial embolism and thrombosis	Senegalimassilia	Weighted mode	6	0.160724	0.290495	0.6039	-0.408645	0.730094	1.17436	0.66455	2.07528
Arterial embolism and thrombosis	Adlercreutzia	MR Egger	12	0.906715	0.703949	0.226738	-0.473026	2.28646	2.47617	0.623114	9.84
Arterial embolism and thrombosis	Adlercreutzia	Weighted median	12	0.348086	0.180688	0.0540483	-0.00606227	0.702234	1.41635	0.993956	2.01826
Arterial embolism and thrombosis	Adlercreutzia	Inverse variance weighted	12	0.192502	0.144887	0.183967	-0.0914761	0.476481	1.21228	0.912583	1.6104
Arterial embolism and thrombosis	Adlercreutzia	Simple mode	12	0.459125	0.318589	0.177406	-0.16531	1.08356	1.58269	0.847631	2.95518
Arterial embolism and thrombosis	Adlercreutzia	Weighted mode	12	0.446412	0.311376	0.179474	-0.163886	1.05671	1.56269	0.848839	2.87689
Arterial embolism and thrombosis	Ruminococcusgauvreauiigroup	MR Egger	13	-0.19097	0.664935	0.779296	-1.49424	1.1123	0.826157	0.224418	3.04135
Arterial embolism and thrombosis	Ruminococcusgauvreauiigroup	Weighted median	13	-0.148955	0.19668	0.448841	-0.534447	0.236537	0.861608	0.585993	1.26685
Arterial embolism and thrombosis	Ruminococcusgauvreauiigroup	Inverse variance weighted	13	-0.112323	0.153882	0.465432	-0.413933	0.189286	0.893755	0.661045	1.20839
Arterial embolism and thrombosis	Ruminococcusgauvreauiigroup	Simple mode	13	-0.0981011	0.321534	0.765515	-0.728308	0.532105	0.906557	0.482725	1.70251
Arterial embolism and thrombosis	Ruminococcusgauvreauiigroup	Weighted mode	13	-0.171707	0.313479	0.593909	-0.786126	0.442712	0.842226	0.455606	1.55692
Arterial embolism and thrombosis	Victivallis	MR Egger	12	0.191754	0.565997	0.741774	-0.9176	1.30111	1.21137	0.399477	3.67336
Arterial embolism and thrombosis	Victivallis	Weighted median	12	0.0126674	0.113946	0.911481	-0.210667	0.236001	1.01275	0.810044	1.26618
Arterial embolism and thrombosis	Victivallis	Inverse variance weighted	12	-0.0119251	0.0854527	0.889014	-0.179412	0.155562	0.988146	0.835761	1.16831
Arterial embolism and thrombosis	Victivallis	Simple mode	12	0.180435	0.201647	0.390049	-0.214792	0.575663	1.19774	0.806709	1.77831
Arterial embolism and thrombosis	Victivallis	Weighted mode	12	0.16568	0.202328	0.430246	-0.230883	0.562243	1.1802	0.793832	1.7546
Arterial embolism and thrombosis	Coprococcus1	MR Egger	14	0.184479	0.47658	0.705467	-0.749617	1.11858	1.20259	0.472547	3.06049
Arterial embolism and thrombosis	Coprococcus1	Weighted median	14	0.012091	0.230517	0.958169	-0.439722	0.463904	1.01216	0.644216	1.59027
Arterial embolism and thrombosis	Coprococcus1	Inverse variance weighted	14	0.00859891	0.178048	0.961481	-0.340375	0.357572	1.00864	0.711504	1.42985
Arterial embolism and thrombosis	Coprococcus1	Simple mode	14	-0.44998	0.448764	0.334301	-1.32956	0.429598	0.637641	0.264594	1.53664
Arterial embolism and thrombosis	Coprococcus1	Weighted mode	14	0.545241	0.427568	0.224552	-0.292792	1.38327	1.72502	0.746177	3.98793
Arterial embolism and thrombosis	Eubacteriumoxidoreducensgroup	MR Egger	6	-0.15426	0.579287	0.803177	-1.28966	0.981142	0.857049	0.275364	2.6675
Arterial embolism and thrombosis	Eubacteriumoxidoreducensgroup	Weighted median	6	-0.0980851	0.165224	0.552748	-0.421925	0.225755	0.906572	0.655783	1.25327
Arterial embolism and thrombosis	Eubacteriumoxidoreducensgroup	Inverse variance weighted	6	-0.0799834	0.148117	0.589195	-0.370292	0.210325	0.923132	0.690533	1.23408
Arterial embolism and thrombosis	Eubacteriumoxidoreducensgroup	Simple mode	6	-0.101931	0.22864	0.674374	-0.550066	0.346204	0.903092	0.576912	1.41369
Arterial embolism and thrombosis	Eubacteriumoxidoreducensgroup	Weighted mode	6	-0.101931	0.226599	0.671665	-0.546065	0.342204	0.903092	0.579224	1.40805
Arterial embolism and thrombosis	Fusicatenibacter	MR Egger	18	0.323595	0.733536	0.665012	-1.11413	1.76132	1.38209	0.328199	5.82014
Arterial embolism and thrombosis	Fusicatenibacter	Weighted median	18	0.379846	0.227664	0.0952264	-0.0663754	0.826067	1.46206	0.93578	2.28432
Arterial embolism and thrombosis	Fusicatenibacter	Inverse variance weighted	18	0.139037	0.190008	0.464328	-0.23338	0.511453	1.14917	0.791853	1.66771
Arterial embolism and thrombosis	Fusicatenibacter	Simple mode	18	0.401673	0.444609	0.378922	-0.469761	1.27311	1.49432	0.625152	3.57193
Arterial embolism and thrombosis	Fusicatenibacter	Weighted mode	18	0.401673	0.383235	0.309262	-0.349469	1.15281	1.49432	0.705063	3.16709
Arterial embolism and thrombosis	Parabacteroides	MR Egger	8	1.15475	0.844215	0.220378	-0.499913	2.80941	3.17323	0.606584	16.6001
Arterial embolism and thrombosis	Parabacteroides	Weighted median	8	0.281049	0.29131	0.334657	-0.289919	0.852017	1.32452	0.748324	2.34437
Arterial embolism and thrombosis	Parabacteroides	Inverse variance weighted	8	0.472376	0.223756	0.0347617	0.0338148	0.910938	1.6038	1.03439	2.48665
Arterial embolism and thrombosis	Parabacteroides	Simple mode	8	0.164712	0.478437	0.740753	-0.773025	1.10245	1.17905	0.461615	3.01153
Arterial embolism and thrombosis	Parabacteroides	Weighted mode	8	0.190855	0.403485	0.650596	-0.599976	0.981686	1.21028	0.548825	2.66895
Arterial embolism and thrombosis	Alloprevotella	MR Egger	6	-0.0966085	1.02643	0.929539	-2.10841	1.91519	0.907911	0.121431	6.78823
Arterial embolism and thrombosis	Alloprevotella	Weighted median	6	-0.296276	0.143264	0.0386355	-0.577073	-0.0154794	0.743582	0.561539	0.98464
Arterial embolism and thrombosis	Alloprevotella	Inverse variance weighted	6	-0.217497	0.114533	0.0575652	-0.441982	0.00698718	0.80453	0.642761	1.00701
Arterial embolism and thrombosis	Alloprevotella	Simple mode	6	-0.314923	0.185241	0.149863	-0.677996	0.0481494	0.729845	0.507633	1.04933
Arterial embolism and thrombosis	Alloprevotella	Weighted mode	6	-0.314923	0.212669	0.198739	-0.731754	0.101908	0.729845	0.481064	1.10728
Arterial embolism and thrombosis	Bilophila	MR Egger	15	-0.623121	0.619994	0.333218	-1.83831	0.592068	0.536268	0.159086	1.80772
Arterial embolism and thrombosis	Bilophila	Weighted median	15	-0.0446158	0.197374	0.821165	-0.43147	0.342238	0.956365	0.649554	1.4081
Arterial embolism and thrombosis	Bilophila	Inverse variance weighted	15	-0.00021186	0.148645	0.998863	-0.291556	0.291133	0.999788	0.7471	1.33794
Arterial embolism and thrombosis	Bilophila	Simple mode	15	0.217776	0.359065	0.553886	-0.485991	0.921543	1.24331	0.615087	2.51316
Arterial embolism and thrombosis	Bilophila	Weighted mode	15	0.252358	0.379214	0.516561	-0.490902	0.995617	1.28706	0.612074	2.70639
Arterial embolism and thrombosis	RuminococcaceaeUCG005	MR Egger	17	0.387445	0.381346	0.325742	-0.359994	1.13488	1.47321	0.69768	3.11081
Arterial embolism and thrombosis	RuminococcaceaeUCG005	Weighted median	17	0.168073	0.188315	0.37212	-0.201024	0.53717	1.18302	0.817892	1.71116
Arterial embolism and thrombosis	RuminococcaceaeUCG005	Inverse variance weighted	17	0.163622	0.137775	0.234991	-0.106417	0.433661	1.17777	0.899049	1.5429
Arterial embolism and thrombosis	RuminococcaceaeUCG005	Simple mode	17	-0.0520956	0.334731	0.878268	-0.708169	0.603978	0.949238	0.492545	1.82938
Arterial embolism and thrombosis	RuminococcaceaeUCG005	Weighted mode	17	0.135126	0.276632	0.631846	-0.407073	0.677324	1.14468	0.665596	1.9686
Arterial embolism and thrombosis	Butyricimonas	MR Egger	16	-0.162092	0.525206	0.762151	-1.1915	0.867312	0.850363	0.303766	2.3805
Arterial embolism and thrombosis	Butyricimonas	Weighted median	16	0.157086	0.187931	0.403228	-0.211259	0.525431	1.1701	0.809564	1.69119
Arterial embolism and thrombosis	Butyricimonas	Inverse variance weighted	16	0.122531	0.134337	0.361705	-0.140769	0.385831	1.13035	0.86869	1.47084
Arterial embolism and thrombosis	Butyricimonas	Simple mode	16	0.252952	0.339405	0.467621	-0.412282	0.918185	1.28782	0.662138	2.50474
Arterial embolism and thrombosis	Butyricimonas	Weighted mode	16	0.242255	0.337417	0.483809	-0.419083	0.903593	1.27412	0.65765	2.46846
Arterial embolism and thrombosis	Romboutsia	MR Egger	14	-0.181011	0.501523	0.724431	-1.164	0.801974	0.834426	0.312236	2.22994
Arterial embolism and thrombosis	Romboutsia	Weighted median	14	-0.132091	0.208569	0.526524	-0.540886	0.276704	0.876261	0.582232	1.31878
Arterial embolism and thrombosis	Romboutsia	Inverse variance weighted	14	-0.00647059	0.169762	0.969595	-0.339204	0.326262	0.99355	0.712337	1.38578
Arterial embolism and thrombosis	Romboutsia	Simple mode	14	-0.191259	0.351849	0.595928	-0.880882	0.498364	0.825919	0.414417	1.64603
Arterial embolism and thrombosis	Romboutsia	Weighted mode	14	-0.191259	0.346774	0.59062	-0.870935	0.488417	0.825919	0.41856	1.62973
Arterial embolism and thrombosis	LachnospiraceaeUCG010	MR Egger	12	0.290208	0.565626	0.619043	-0.81842	1.39883	1.33671	0.441128	4.05048
Arterial embolism and thrombosis	LachnospiraceaeUCG010	Weighted median	12	0.220232	0.25001	0.378377	-0.269789	0.710252	1.24637	0.763541	2.0345
Arterial embolism and thrombosis	LachnospiraceaeUCG010	Inverse variance weighted	12	0.0595326	0.173092	0.730894	-0.279727	0.398792	1.06134	0.75599	1.49002
Arterial embolism and thrombosis	LachnospiraceaeUCG010	Simple mode	12	0.37501	0.462753	0.434899	-0.531986	1.28201	1.45501	0.587437	3.60386
Arterial embolism and thrombosis	LachnospiraceaeUCG010	Weighted mode	12	0.331931	0.439106	0.465575	-0.528717	1.19258	1.39366	0.589361	3.29557
Arterial embolism and thrombosis	Gordonibacter	MR Egger	13	-0.205617	0.344386	0.562558	-0.880614	0.469379	0.814145	0.414528	1.599
Arterial embolism and thrombosis	Gordonibacter	Weighted median	13	0.0118075	0.119975	0.921602	-0.223343	0.246958	1.01188	0.79984	1.28013
Arterial embolism and thrombosis	Gordonibacter	Inverse variance weighted	13	0.0403106	0.08614	0.639809	-0.128524	0.209145	1.04113	0.879393	1.23262
Arterial embolism and thrombosis	Gordonibacter	Simple mode	13	0.00115453	0.229334	0.996066	-0.44834	0.450649	1.00116	0.638687	1.56933
Arterial embolism and thrombosis	Gordonibacter	Weighted mode	13	-0.038698	0.218815	0.862574	-0.467575	0.390179	0.962041	0.62652	1.47725
Arterial embolism and thrombosis	Eubacteriumcoprostanoligenesgroup	MR Egger	14	-0.372969	0.75867	0.631865	-1.85996	1.11403	0.688687	0.155678	3.0466
Arterial embolism and thrombosis	Eubacteriumcoprostanoligenesgroup	Weighted median	14	-0.0682707	0.25125	0.785834	-0.56072	0.424179	0.934008	0.570798	1.52833
Arterial embolism and thrombosis	Eubacteriumcoprostanoligenesgroup	Inverse variance weighted	14	-0.12546	0.185406	0.49861	-0.488855	0.237935	0.882091	0.613328	1.26863
Arterial embolism and thrombosis	Eubacteriumcoprostanoligenesgroup	Simple mode	14	-0.106212	0.387868	0.788515	-0.866433	0.65401	0.899234	0.420449	1.92324
Arterial embolism and thrombosis	Eubacteriumcoprostanoligenesgroup	Weighted mode	14	-0.0855995	0.378922	0.82479	-0.828287	0.657088	0.917962	0.436797	1.92917
Arterial embolism and thrombosis	Subdoligranulum	MR Egger	13	0.911893	0.455692	0.0706685	0.0187369	1.80505	2.48903	1.01891	6.08027
Arterial embolism and thrombosis	Subdoligranulum	Weighted median	13	0.439015	0.248812	0.0776577	-0.0486574	0.926687	1.55118	0.952507	2.52613
Arterial embolism and thrombosis	Subdoligranulum	Inverse variance weighted	13	0.361181	0.169958	0.0335769	0.0280629	0.6943	1.43502	1.02846	2.00231
Arterial embolism and thrombosis	Subdoligranulum	Simple mode	13	0.445886	0.405212	0.292751	-0.348329	1.2401	1.56187	0.705867	3.45596
Arterial embolism and thrombosis	Subdoligranulum	Weighted mode	13	0.477404	0.385158	0.238854	-0.277506	1.23231	1.61188	0.757671	3.42915
Arterial embolism and thrombosis	Sutterella	MR Egger	12	-0.414581	0.707889	0.571085	-1.80204	0.972882	0.660617	0.164961	2.64556
Arterial embolism and thrombosis	Sutterella	Weighted median	12	0.0900419	0.228154	0.693098	-0.35714	0.537224	1.09422	0.699674	1.71125
Arterial embolism and thrombosis	Sutterella	Inverse variance weighted	12	0.047287	0.163707	0.772694	-0.273578	0.368152	1.04842	0.760653	1.44506
Arterial embolism and thrombosis	Sutterella	Simple mode	12	0.102356	0.327222	0.760281	-0.538999	0.743711	1.10778	0.583332	2.10373
Arterial embolism and thrombosis	Sutterella	Weighted mode	12	0.0194099	0.331876	0.954411	-0.631068	0.669887	1.0196	0.532023	1.95402
Arterial embolism and thrombosis	Methanobrevibacter	MR Egger	8	0.312569	0.454854	0.517632	-0.578944	1.20408	1.36693	0.56049	3.3337
Arterial embolism and thrombosis	Methanobrevibacter	Weighted median	8	0.0771021	0.147664	0.60157	-0.21232	0.366524	1.08015	0.808706	1.44271
Arterial embolism and thrombosis	Methanobrevibacter	Inverse variance weighted	8	0.082496	0.114542	0.471388	-0.142007	0.306999	1.08599	0.867615	1.35934
Arterial embolism and thrombosis	Methanobrevibacter	Simple mode	8	0.0953883	0.210571	0.664258	-0.317331	0.508108	1.10009	0.72809	1.66214
Arterial embolism and thrombosis	Methanobrevibacter	Weighted mode	8	0.0784156	0.196637	0.701938	-0.306993	0.463824	1.08157	0.735656	1.59014
Arterial embolism and thrombosis	Marvinbryantia	MR Egger	10	-0.554187	0.7243	0.466161	-1.97381	0.865441	0.574539	0.138926	2.37605
Arterial embolism and thrombosis	Marvinbryantia	Weighted median	10	0.0560899	0.246356	0.819896	-0.426767	0.538947	1.05769	0.652615	1.7142
Arterial embolism and thrombosis	Marvinbryantia	Inverse variance weighted	10	-0.00442958	0.180652	0.980438	-0.358508	0.349649	0.99558	0.698718	1.41857
Arterial embolism and thrombosis	Marvinbryantia	Simple mode	10	0.206634	0.371569	0.591689	-0.521641	0.934909	1.22953	0.593546	2.54698
Arterial embolism and thrombosis	Marvinbryantia	Weighted mode	10	0.150869	0.363772	0.688047	-0.562124	0.863862	1.16284	0.569997	2.3723
Arterial embolism and thrombosis	Intestinimonas	MR Egger	18	0.174599	0.350177	0.624844	-0.511747	0.860945	1.19077	0.599447	2.36539
Arterial embolism and thrombosis	Intestinimonas	Weighted median	18	0.00750188	0.182166	0.967151	-0.349544	0.364548	1.00753	0.705009	1.43986
Arterial embolism and thrombosis	Intestinimonas	Inverse variance weighted	18	-0.225108	0.129654	0.0825257	-0.47923	0.0290145	0.79843	0.61926	1.02944
Arterial embolism and thrombosis	Intestinimonas	Simple mode	18	0.0821533	0.312284	0.795657	-0.529924	0.694231	1.08562	0.58865	2.00217
Arterial embolism and thrombosis	Intestinimonas	Weighted mode	18	0.122822	0.243223	0.620057	-0.353894	0.599539	1.13068	0.701949	1.82128
Arterial embolism and thrombosis	Ruminococcus2	MR Egger	15	0.186998	0.354262	0.606495	-0.507356	0.881351	1.20562	0.602086	2.41416
Arterial embolism and thrombosis	Ruminococcus2	Weighted median	15	-0.191183	0.194761	0.326281	-0.572914	0.190547	0.825981	0.56388	1.20991
Arterial embolism and thrombosis	Ruminococcus2	Inverse variance weighted	15	-0.0200201	0.143536	0.889073	-0.301351	0.261311	0.980179	0.739818	1.29863
Arterial embolism and thrombosis	Ruminococcus2	Simple mode	15	-0.185103	0.313053	0.563756	-0.798688	0.428481	0.831018	0.449919	1.53492
Arterial embolism and thrombosis	Ruminococcus2	Weighted mode	15	-0.210706	0.265652	0.440917	-0.731384	0.309972	0.810012	0.481242	1.36339
Arterial embolism and thrombosis	Collinsella	MR Egger	11	1.63403	0.830169	0.0805612	0.00689631	3.26116	5.12447	1.00692	26.0797
Arterial embolism and thrombosis	Collinsella	Weighted median	11	0.105128	0.273601	0.700802	-0.43113	0.641386	1.11085	0.649774	1.89911
Arterial embolism and thrombosis	Collinsella	Inverse variance weighted	11	-0.222667	0.250053	0.373208	-0.71277	0.267436	0.800382	0.490284	1.30661
Arterial embolism and thrombosis	Collinsella	Simple mode	11	0.139715	0.470097	0.772392	-0.781674	1.0611	1.14995	0.457639	2.88956
Arterial embolism and thrombosis	Collinsella	Weighted mode	11	0.155588	0.435991	0.728612	-0.698954	1.01013	1.16834	0.497105	2.74596
Arterial embolism and thrombosis	Streptococcus	MR Egger	17	0.784249	0.599775	0.210706	-0.391311	1.95981	2.19076	0.67617	7.09797
Arterial embolism and thrombosis	Streptococcus	Weighted median	17	0.0587884	0.209313	0.778815	-0.351465	0.469042	1.06055	0.703657	1.59846
Arterial embolism and thrombosis	Streptococcus	Inverse variance weighted	17	-0.111362	0.154659	0.471495	-0.414493	0.191769	0.894615	0.660675	1.21139
Arterial embolism and thrombosis	Streptococcus	Simple mode	17	0.137746	0.364042	0.710123	-0.575777	0.851269	1.14768	0.562268	2.34262
Arterial embolism and thrombosis	Streptococcus	Weighted mode	17	0.15377	0.355351	0.670988	-0.542717	0.850257	1.16622	0.581167	2.34025
Arterial embolism and thrombosis	Tyzzerella3	MR Egger	14	0.0935836	0.565672	0.871354	-1.01513	1.2023	1.0981	0.362354	3.32776
Arterial embolism and thrombosis	Tyzzerella3	Weighted median	14	-0.0595271	0.132765	0.653891	-0.319747	0.200693	0.94221	0.726333	1.22225
Arterial embolism and thrombosis	Tyzzerella3	Inverse variance weighted	14	-0.00587731	0.0971399	0.951755	-0.196272	0.184517	0.99414	0.821789	1.20264
Arterial embolism and thrombosis	Tyzzerella3	Simple mode	14	-0.0552558	0.239411	0.821064	-0.524501	0.41399	0.946243	0.591851	1.51284
Arterial embolism and thrombosis	Tyzzerella3	Weighted mode	14	-0.0462958	0.208754	0.827937	-0.455454	0.362863	0.95476	0.63416	1.43744
Arterial embolism and thrombosis	Ruminiclostridium6	MR Egger	17	0.9977	0.394926	0.023265	0.223645	1.77176	2.71204	1.25063	5.88117
Arterial embolism and thrombosis	Ruminiclostridium6	Weighted median	17	-0.0584428	0.197421	0.767206	-0.445388	0.328502	0.943232	0.640576	1.38889
Arterial embolism and thrombosis	Ruminiclostridium6	Inverse variance weighted	17	0.00199443	0.177714	0.991046	-0.346325	0.350314	1.002	0.707283	1.41951
Arterial embolism and thrombosis	Ruminiclostridium6	Simple mode	17	-0.279983	0.338888	0.42085	-0.944204	0.384237	0.755796	0.388989	1.46849
Arterial embolism and thrombosis	Ruminiclostridium6	Weighted mode	17	-0.18054	0.314066	0.57339	-0.79611	0.43503	0.834819	0.45108	1.54501
Arterial embolism and thrombosis	Eubacteriumruminantiumgroup	MR Egger	19	-0.173241	0.381254	0.655292	-0.920499	0.574018	0.840935	0.39832	1.77539
Arterial embolism and thrombosis	Eubacteriumruminantiumgroup	Weighted median	19	-0.158124	0.139074	0.255546	-0.430709	0.11446	0.853744	0.650048	1.12127
Arterial embolism and thrombosis	Eubacteriumruminantiumgroup	Inverse variance weighted	19	-0.125975	0.112708	0.26369	-0.346883	0.0949327	0.881637	0.706888	1.09958
Arterial embolism and thrombosis	Eubacteriumruminantiumgroup	Simple mode	19	-0.225711	0.295001	0.454117	-0.803913	0.352492	0.797949	0.447574	1.42261
Arterial embolism and thrombosis	Eubacteriumruminantiumgroup	Weighted mode	19	-0.163078	0.241816	0.508632	-0.637038	0.310881	0.849525	0.528857	1.36463
Arterial embolism and thrombosis	Terrisporobacter	MR Egger	5	-1.19333	0.573503	0.128908	-2.31739	-0.0692596	0.303211	0.0985301	0.933084
Arterial embolism and thrombosis	Terrisporobacter	Weighted median	5	-0.0755942	0.260282	0.771486	-0.585747	0.434559	0.927192	0.55669	1.54428
Arterial embolism and thrombosis	Terrisporobacter	Inverse variance weighted	5	-0.172255	0.224635	0.443188	-0.61254	0.26803	0.841765	0.541973	1.30739
Arterial embolism and thrombosis	Terrisporobacter	Simple mode	5	-0.128811	0.378273	0.750594	-0.870226	0.612604	0.87914	0.418857	1.84523
Arterial embolism and thrombosis	Terrisporobacter	Weighted mode	5	-0.102404	0.352528	0.785884	-0.793359	0.588551	0.902665	0.452323	1.80138
Arterial embolism and thrombosis	Howardella	MR Egger	11	-0.0966586	0.369147	0.799337	-0.820187	0.626869	0.907866	0.440349	1.87174
Arterial embolism and thrombosis	Howardella	Weighted median	11	0.121247	0.12407	0.328448	-0.121931	0.364425	1.1289	0.88521	1.43969
Arterial embolism and thrombosis	Howardella	Inverse variance weighted	11	0.0428094	0.0878374	0.625995	-0.129352	0.214971	1.04374	0.878665	1.23983
Arterial embolism and thrombosis	Howardella	Simple mode	11	0.163813	0.177438	0.377635	-0.183966	0.511593	1.17799	0.831964	1.66795
Arterial embolism and thrombosis	Howardella	Weighted mode	11	0.155203	0.170512	0.384123	-0.179001	0.489407	1.1679	0.836105	1.63135
Arterial embolism and thrombosis	Bacteroides	MR Egger	12	0.0863518	0.981579	0.931635	-1.83754	2.01025	1.09019	0.159208	7.46515
Arterial embolism and thrombosis	Bacteroides	Weighted median	12	-0.0972153	0.227903	0.669697	-0.543905	0.349474	0.907361	0.580477	1.41832
Arterial embolism and thrombosis	Bacteroides	Inverse variance weighted	12	-0.0877155	0.185219	0.635801	-0.450744	0.275313	0.916021	0.637154	1.31694
Arterial embolism and thrombosis	Bacteroides	Simple mode	12	-0.145511	0.382469	0.710854	-0.895151	0.604129	0.86458	0.408546	1.82966
Arterial embolism and thrombosis	Bacteroides	Weighted mode	12	-0.150186	0.350787	0.676812	-0.837728	0.537356	0.860548	0.432693	1.71148
Arterial embolism and thrombosis	LachnospiraceaeNK4A136group	MR Egger	15	-0.274483	0.298365	0.374351	-0.859278	0.310313	0.759965	0.423468	1.36385
Arterial embolism and thrombosis	LachnospiraceaeNK4A136group	Weighted median	15	-0.34717	0.203116	0.0874098	-0.745276	0.0509369	0.706685	0.474603	1.05226
Arterial embolism and thrombosis	LachnospiraceaeNK4A136group	Inverse variance weighted	15	-0.174129	0.144725	0.22891	-0.45779	0.109532	0.840188	0.63268	1.11576
Arterial embolism and thrombosis	LachnospiraceaeNK4A136group	Simple mode	15	-0.265614	0.344235	0.453175	-0.940313	0.409086	0.766735	0.390505	1.50544
Arterial embolism and thrombosis	LachnospiraceaeNK4A136group	Weighted mode	15	-0.317771	0.247412	0.219855	-0.802698	0.167155	0.727769	0.448118	1.18194
Arterial embolism and thrombosis	Eubacteriumeligensgroup	MR Egger	10	-0.189223	0.45988	0.691537	-1.09059	0.712142	0.827602	0.336019	2.03835
Arterial embolism and thrombosis	Eubacteriumeligensgroup	Weighted median	10	-0.231555	0.216556	0.284952	-0.656004	0.192894	0.793299	0.518921	1.21275
Arterial embolism and thrombosis	Eubacteriumeligensgroup	Inverse variance weighted	10	-0.024659	0.168355	0.88355	-0.354635	0.305317	0.975643	0.701429	1.35706
Arterial embolism and thrombosis	Eubacteriumeligensgroup	Simple mode	10	-0.177711	0.351628	0.625427	-0.866902	0.511481	0.837185	0.420251	1.66776
Arterial embolism and thrombosis	Eubacteriumeligensgroup	Weighted mode	10	-0.252061	0.304887	0.42976	-0.84964	0.345518	0.777197	0.427569	1.41272
Arterial embolism and thrombosis	Oscillibacter	MR Egger	16	0.224969	0.390207	0.573406	-0.539837	0.989774	1.25228	0.582843	2.69063
Arterial embolism and thrombosis	Oscillibacter	Weighted median	16	0.0698668	0.147822	0.63647	-0.219865	0.359598	1.07237	0.802627	1.43275
Arterial embolism and thrombosis	Oscillibacter	Inverse variance weighted	16	-0.0204947	0.111069	0.853604	-0.238191	0.197201	0.979714	0.788052	1.21799
Arterial embolism and thrombosis	Oscillibacter	Simple mode	16	0.165989	0.249187	0.515447	-0.322417	0.654395	1.18056	0.724396	1.92398
Arterial embolism and thrombosis	Oscillibacter	Weighted mode	16	0.186745	0.230768	0.431032	-0.26556	0.639049	1.20532	0.766776	1.89468
Arterial embolism and thrombosis	Escherichia.Shigella	MR Egger	15	0.551428	0.436811	0.228984	-0.304722	1.40758	1.73573	0.737329	4.08605
Arterial embolism and thrombosis	Escherichia.Shigella	Weighted median	15	-0.0772117	0.195351	0.692661	-0.4601	0.305677	0.925694	0.63122	1.35754
Arterial embolism and thrombosis	Escherichia.Shigella	Inverse variance weighted	15	-0.142593	0.142365	0.316536	-0.421629	0.136442	0.867107	0.655977	1.14619
Arterial embolism and thrombosis	Escherichia.Shigella	Simple mode	15	-0.082876	0.303499	0.788787	-0.677734	0.511982	0.920465	0.507766	1.6686
Arterial embolism and thrombosis	Escherichia.Shigella	Weighted mode	15	-0.032072	0.295809	0.9152	-0.611857	0.547713	0.968437	0.542343	1.72929
Arterial embolism and thrombosis	Ruminococcus1	MR Egger	13	0.43057	0.439033	0.347807	-0.429934	1.29107	1.53813	0.650552	3.63669
Arterial embolism and thrombosis	Ruminococcus1	Weighted median	13	0.13875	0.219495	0.527298	-0.291459	0.56896	1.14884	0.747173	1.76643
Arterial embolism and thrombosis	Ruminococcus1	Inverse variance weighted	13	0.238723	0.159164	0.133653	-0.0732388	0.550684	1.26963	0.929379	1.73444
Arterial embolism and thrombosis	Ruminococcus1	Simple mode	13	0.108642	0.32846	0.746529	-0.535139	0.752422	1.11476	0.585588	2.12213
Arterial embolism and thrombosis	Ruminococcus1	Weighted mode	13	0.0912849	0.316748	0.778115	-0.529541	0.712111	1.09558	0.588875	2.03829
Arterial embolism and thrombosis	LachnospiraceaeFCS020group	MR Egger	15	-0.461372	0.376428	0.242068	-1.19917	0.276426	0.630418	0.301444	1.31841
Arterial embolism and thrombosis	LachnospiraceaeFCS020group	Weighted median	15	-0.0753734	0.197009	0.702025	-0.461511	0.310765	0.927397	0.63033	1.36447
Arterial embolism and thrombosis	LachnospiraceaeFCS020group	Inverse variance weighted	15	-0.125679	0.141745	0.375261	-0.403499	0.15214	0.881898	0.667979	1.16432
Arterial embolism and thrombosis	LachnospiraceaeFCS020group	Simple mode	15	-0.448703	0.357127	0.229523	-1.14867	0.251265	0.638456	0.317058	1.28565
Arterial embolism and thrombosis	LachnospiraceaeFCS020group	Weighted mode	15	0.0957383	0.346971	0.786636	-0.584326	0.775802	1.10047	0.557482	2.17233
Arterial embolism and thrombosis	Eubacteriumventriosumgroup	MR Egger	15	0.919247	0.705457	0.215165	-0.463448	2.30194	2.5074	0.629111	9.99357
Arterial embolism and thrombosis	Eubacteriumventriosumgroup	Weighted median	15	-0.0281472	0.211457	0.894106	-0.442602	0.386308	0.972245	0.642363	1.47154
Arterial embolism and thrombosis	Eubacteriumventriosumgroup	Inverse variance weighted	15	-0.0553121	0.157441	0.725348	-0.363896	0.253272	0.94619	0.694964	1.28823
Arterial embolism and thrombosis	Eubacteriumventriosumgroup	Simple mode	15	-0.2519	0.361495	0.49732	-0.960431	0.456631	0.777323	0.382728	1.57875
Arterial embolism and thrombosis	Eubacteriumventriosumgroup	Weighted mode	15	-0.168248	0.365658	0.652492	-0.884937	0.548441	0.845144	0.41274	1.73055
Arterial embolism and thrombosis	LachnospiraceaeUCG004	MR Egger	13	0.51684	0.879774	0.568751	-1.20752	2.2412	1.67672	0.298939	9.40458
Arterial embolism and thrombosis	LachnospiraceaeUCG004	Weighted median	13	0.010292	0.264161	0.968921	-0.507463	0.528047	1.01035	0.602021	1.69562
Arterial embolism and thrombosis	LachnospiraceaeUCG004	Inverse variance weighted	13	0.139878	0.209625	0.504596	-0.270988	0.550744	1.15013	0.762626	1.73454
Arterial embolism and thrombosis	LachnospiraceaeUCG004	Simple mode	13	-0.0728912	0.446116	0.87293	-0.947279	0.801496	0.929702	0.387795	2.22887
Arterial embolism and thrombosis	LachnospiraceaeUCG004	Weighted mode	13	-0.0456935	0.448248	0.920489	-0.92426	0.832872	0.955335	0.396825	2.29992
Arterial embolism and thrombosis	RuminococcaceaeUCG010	MR Egger	8	0.0104987	0.721244	0.988858	-1.40314	1.42414	1.01055	0.245824	4.15427
Arterial embolism and thrombosis	RuminococcaceaeUCG010	Weighted median	8	-0.143021	0.267619	0.593051	-0.667554	0.381512	0.866736	0.512962	1.4645
Arterial embolism and thrombosis	RuminococcaceaeUCG010	Inverse variance weighted	8	-0.272123	0.221614	0.219479	-0.706485	0.16224	0.761761	0.493375	1.17614
Arterial embolism and thrombosis	RuminococcaceaeUCG010	Simple mode	8	-0.145191	0.402167	0.728733	-0.933439	0.643057	0.864857	0.393199	1.90229
Arterial embolism and thrombosis	RuminococcaceaeUCG010	Weighted mode	8	-0.129106	0.335485	0.711785	-0.786657	0.528444	0.878881	0.455365	1.69629
Arterial embolism and thrombosis	RuminococcaceaeUCG014	MR Egger	17	-0.113263	0.436561	0.798821	-0.968922	0.742397	0.892916	0.379492	2.10097
Arterial embolism and thrombosis	RuminococcaceaeUCG014	Weighted median	17	0.032361	0.206466	0.875452	-0.372312	0.437034	1.03289	0.689139	1.54811
Arterial embolism and thrombosis	RuminococcaceaeUCG014	Inverse variance weighted	17	0.0445162	0.163471	0.785377	-0.275887	0.364919	1.04552	0.758899	1.4404
Arterial embolism and thrombosis	RuminococcaceaeUCG014	Simple mode	17	0.194339	0.335533	0.570523	-0.463306	0.851983	1.21451	0.6292	2.34429
Arterial embolism and thrombosis	RuminococcaceaeUCG014	Weighted mode	17	0.00902819	0.265259	0.97327	-0.510879	0.528935	1.00907	0.599968	1.69712
Arterial embolism and thrombosis	Hungatella	MR Egger	5	1.6711	0.882898	0.154735	-0.0593797	3.40158	5.31801	0.942349	30.0115
Arterial embolism and thrombosis	Hungatella	Weighted median	5	0.254213	0.20013	0.204	-0.138042	0.646469	1.28945	0.871062	1.90879
Arterial embolism and thrombosis	Hungatella	Inverse variance weighted	5	0.143998	0.167348	0.38953	-0.184004	0.472	1.15488	0.831932	1.6032
Arterial embolism and thrombosis	Hungatella	Simple mode	5	0.338144	0.25824	0.260541	-0.168007	0.844296	1.40234	0.845348	2.32634
Arterial embolism and thrombosis	Hungatella	Weighted mode	5	0.296812	0.253747	0.307058	-0.200532	0.794156	1.34556	0.818295	2.21257
Arterial embolism and thrombosis	Phascolarctobacterium	MR Egger	11	0.466535	0.630739	0.478352	-0.769713	1.70278	1.59446	0.463146	5.4892
Arterial embolism and thrombosis	Phascolarctobacterium	Weighted median	11	-0.101781	0.212385	0.631775	-0.518055	0.314493	0.903227	0.595678	1.36956
Arterial embolism and thrombosis	Phascolarctobacterium	Inverse variance weighted	11	-0.0747794	0.158783	0.637675	-0.385995	0.236436	0.927948	0.679774	1.26673
Arterial embolism and thrombosis	Phascolarctobacterium	Simple mode	11	-0.132005	0.361428	0.722546	-0.840403	0.576394	0.876337	0.431537	1.77961
Arterial embolism and thrombosis	Phascolarctobacterium	Weighted mode	11	-0.162421	0.36778	0.668156	-0.88327	0.558427	0.850083	0.413429	1.74792
Arterial embolism and thrombosis	Clostridiumsensustricto1	MR Egger	9	0.570107	0.478215	0.272042	-0.367194	1.50741	1.76846	0.692675	4.51502
Arterial embolism and thrombosis	Clostridiumsensustricto1	Weighted median	9	0.256814	0.240766	0.286128	-0.215087	0.728715	1.2928	0.806471	2.07242
Arterial embolism and thrombosis	Clostridiumsensustricto1	Inverse variance weighted	9	0.096943	0.187484	0.605105	-0.270526	0.464412	1.1018	0.762978	1.59108
Arterial embolism and thrombosis	Clostridiumsensustricto1	Simple mode	9	0.291493	0.368176	0.451357	-0.430133	1.01312	1.33842	0.650423	2.75418
Arterial embolism and thrombosis	Clostridiumsensustricto1	Weighted mode	9	0.312334	0.283128	0.302036	-0.242597	0.867264	1.36661	0.784588	2.38039
Arterial embolism and thrombosis	Lachnospira	MR Egger	7	2.39015	1.57572	0.189747	-0.698249	5.47855	10.9152	0.497455	239.5
Arterial embolism and thrombosis	Lachnospira	Weighted median	7	0.17611	0.340112	0.604597	-0.490509	0.84273	1.19257	0.612315	2.3227
Arterial embolism and thrombosis	Lachnospira	Inverse variance weighted	7	-0.0274463	0.322604	0.9322	-0.65975	0.604857	0.972927	0.516981	1.83099
Arterial embolism and thrombosis	Lachnospira	Simple mode	7	0.348222	0.497071	0.509824	-0.626036	1.32248	1.41655	0.534707	3.75272
Arterial embolism and thrombosis	Lachnospira	Weighted mode	7	0.308665	0.463798	0.530459	-0.60038	1.21771	1.36161	0.548603	3.37944
Arterial embolism and thrombosis	Olsenella	MR Egger	11	0.0582655	0.297933	0.849294	-0.525684	0.642215	1.06	0.591151	1.90069
Arterial embolism and thrombosis	Olsenella	Weighted median	11	0.0285744	0.120985	0.813292	-0.208556	0.265705	1.02899	0.811755	1.30435
Arterial embolism and thrombosis	Olsenella	Inverse variance weighted	11	0.0493415	0.0897335	0.582411	-0.126536	0.225219	1.05058	0.881142	1.2526
Arterial embolism and thrombosis	Olsenella	Simple mode	11	0.00369477	0.203813	0.985893	-0.395779	0.403169	1.0037	0.673155	1.49656
Arterial embolism and thrombosis	Olsenella	Weighted mode	11	0.026859	0.172441	0.879323	-0.311125	0.364842	1.02722	0.732623	1.44029
Arterial embolism and thrombosis	Veillonella	MR Egger	8	2.91765	1.56179	0.110963	-0.143449	5.97875	18.4978	0.866365	394.946
Arterial embolism and thrombosis	Veillonella	Weighted median	8	-0.150637	0.221316	0.496097	-0.584416	0.283142	0.86016	0.557431	1.32729
Arterial embolism and thrombosis	Veillonella	Inverse variance weighted	8	-0.0442378	0.187802	0.813777	-0.412329	0.323853	0.956726	0.662106	1.38244
Arterial embolism and thrombosis	Veillonella	Simple mode	8	-0.26278	0.372217	0.50301	-0.992326	0.466766	0.768911	0.370713	1.59483
Arterial embolism and thrombosis	Veillonella	Weighted mode	8	-0.26278	0.37125	0.501934	-0.99043	0.46487	0.768911	0.371417	1.59181
Arterial embolism and thrombosis	LachnospiraceaeND3007group	MR Egger	3	-5.42224	6.2957	0.547366	-17.7618	6.91733	0.00441726	1.93262e-08	1009.62
Arterial embolism and thrombosis	LachnospiraceaeND3007group	Weighted median	3	0.749173	0.45674	0.100951	-0.146037	1.64438	2.11525	0.864126	5.17781
Arterial embolism and thrombosis	LachnospiraceaeND3007group	Inverse variance weighted	3	0.590688	0.371578	0.111909	-0.137606	1.31898	1.80523	0.871442	3.73961
Arterial embolism and thrombosis	LachnospiraceaeND3007group	Simple mode	3	0.816891	0.548771	0.275015	-0.2587	1.89248	2.26345	0.772054	6.63582
Arterial embolism and thrombosis	LachnospiraceaeND3007group	Weighted mode	3	0.816891	0.542642	0.271165	-0.246687	1.88047	2.26345	0.781385	6.55658
Arterial embolism and thrombosis	Enterorhabdus	MR Egger	7	0.278877	0.440712	0.554678	-0.584918	1.14267	1.32164	0.557152	3.13513
Arterial embolism and thrombosis	Enterorhabdus	Weighted median	7	0.187278	0.203729	0.357964	-0.212031	0.586586	1.20596	0.80894	1.79784
Arterial embolism and thrombosis	Enterorhabdus	Inverse variance weighted	7	0.147963	0.165184	0.370389	-0.175798	0.471723	1.15947	0.838788	1.60275
Arterial embolism and thrombosis	Enterorhabdus	Simple mode	7	0.249301	0.302178	0.440923	-0.342968	0.841571	1.28313	0.709661	2.32001
Arterial embolism and thrombosis	Enterorhabdus	Weighted mode	7	0.222444	0.298881	0.484837	-0.363362	0.808251	1.24913	0.695335	2.24398
Arterial embolism and thrombosis	Intestinibacter	MR Egger	15	0.492851	0.449757	0.293045	-0.388673	1.37437	1.63698	0.677956	3.9526
Arterial embolism and thrombosis	Intestinibacter	Weighted median	15	-0.17484	0.192009	0.362515	-0.551178	0.201498	0.839591	0.57627	1.22323
Arterial embolism and thrombosis	Intestinibacter	Inverse variance weighted	15	-0.0795318	0.138313	0.565284	-0.350626	0.191563	0.923549	0.704247	1.21114
Arterial embolism and thrombosis	Intestinibacter	Simple mode	15	-0.391607	0.32988	0.254933	-1.03817	0.254957	0.67597	0.354102	1.29041
Arterial embolism and thrombosis	Intestinibacter	Weighted mode	15	-0.391607	0.317714	0.238033	-1.01433	0.231113	0.67597	0.362646	1.26
Arterial embolism and thrombosis	Oscillospira	MR Egger	9	1.36906	1.07194	0.242267	-0.731937	3.47005	3.93164	0.480976	32.1384
Arterial embolism and thrombosis	Oscillospira	Weighted median	9	0.00778039	0.242688	0.974425	-0.467889	0.48345	1.00781	0.626323	1.62166
Arterial embolism and thrombosis	Oscillospira	Inverse variance weighted	9	0.0837891	0.253482	0.740982	-0.413035	0.580613	1.0874	0.661639	1.78713
Arterial embolism and thrombosis	Oscillospira	Simple mode	9	0.0935874	0.377993	0.810687	-0.647278	0.834453	1.09811	0.523469	2.30355
Arterial embolism and thrombosis	Oscillospira	Weighted mode	9	0.066488	0.324397	0.842723	-0.56933	0.702306	1.06875	0.565904	2.0184
Arterial embolism and thrombosis	Faecalibacterium	MR Egger	13	-0.521777	0.300051	0.109912	-1.10988	0.0663236	0.593465	0.329599	1.06857
Arterial embolism and thrombosis	Faecalibacterium	Weighted median	13	-0.187296	0.203811	0.358111	-0.586765	0.212173	0.829198	0.556123	1.23636
Arterial embolism and thrombosis	Faecalibacterium	Inverse variance weighted	13	-0.0651577	0.14654	0.656579	-0.352376	0.22206	0.93692	0.703016	1.24865
Arterial embolism and thrombosis	Faecalibacterium	Simple mode	13	0.421426	0.322955	0.216394	-0.211566	1.05442	1.52413	0.809316	2.8703
Arterial embolism and thrombosis	Faecalibacterium	Weighted mode	13	-0.278236	0.24609	0.280303	-0.760571	0.2041	0.757118	0.467399	1.22642
Arterial embolism and thrombosis	Actinomyces	MR Egger	8	0.472571	0.37662	0.256225	-0.265604	1.21075	1.60411	0.766742	3.35599
Arterial embolism and thrombosis	Actinomyces	Weighted median	8	0.111452	0.19042	0.558348	-0.261771	0.484675	1.1179	0.769688	1.62365
Arterial embolism and thrombosis	Actinomyces	Inverse variance weighted	8	0.167346	0.148919	0.261126	-0.124536	0.459228	1.18216	0.882906	1.58285
Arterial embolism and thrombosis	Actinomyces	Simple mode	8	0.0432627	0.281478	0.882185	-0.508433	0.594959	1.04421	0.601437	1.81296
Arterial embolism and thrombosis	Actinomyces	Weighted mode	8	0.0827272	0.239196	0.739613	-0.386098	0.551552	1.08625	0.679704	1.73595
Arterial embolism and thrombosis	CandidatusSoleaferrea	MR Egger	12	-0.799165	0.491731	0.13518	-1.76296	0.164627	0.449704	0.171537	1.17895
Arterial embolism and thrombosis	CandidatusSoleaferrea	Weighted median	12	-0.211891	0.15326	0.166799	-0.51228	0.0884981	0.809053	0.599128	1.09253
Arterial embolism and thrombosis	CandidatusSoleaferrea	Inverse variance weighted	12	-0.109609	0.118082	0.353282	-0.34105	0.121832	0.896185	0.711024	1.12956
Arterial embolism and thrombosis	CandidatusSoleaferrea	Simple mode	12	-0.324359	0.25194	0.224367	-0.818161	0.169442	0.722991	0.441243	1.18464
Arterial embolism and thrombosis	CandidatusSoleaferrea	Weighted mode	12	-0.299689	0.234168	0.226948	-0.758659	0.159281	0.741049	0.468294	1.17267
Arterial embolism and thrombosis	Blautia	MR Egger	13	0.141687	0.489063	0.777426	-0.816877	1.10025	1.15222	0.441809	3.00492
Arterial embolism and thrombosis	Blautia	Weighted median	13	0.00910889	0.248853	0.970801	-0.478643	0.496861	1.00915	0.619623	1.64355
Arterial embolism and thrombosis	Blautia	Inverse variance weighted	13	0.0737672	0.186253	0.692061	-0.291288	0.438822	1.07656	0.7473	1.55088
Arterial embolism and thrombosis	Blautia	Simple mode	13	0.133903	0.374662	0.727002	-0.600435	0.868241	1.14328	0.548573	2.38272
Arterial embolism and thrombosis	Blautia	Weighted mode	13	0.140482	0.394117	0.727695	-0.631988	0.912951	1.15083	0.531534	2.49167
Arterial embolism and thrombosis	Lachnoclostridium	MR Egger	14	-0.336769	0.61478	0.59388	-1.54174	0.868199	0.714074	0.214009	2.38262
Arterial embolism and thrombosis	Lachnoclostridium	Weighted median	14	-0.0537751	0.232251	0.816896	-0.508987	0.401437	0.947645	0.601104	1.49397
Arterial embolism and thrombosis	Lachnoclostridium	Inverse variance weighted	14	-0.0709065	0.171411	0.67912	-0.406872	0.265059	0.931549	0.66573	1.30351
Arterial embolism and thrombosis	Lachnoclostridium	Simple mode	14	-0.00609616	0.371004	0.98714	-0.733264	0.721072	0.993922	0.480338	2.05664
Arterial embolism and thrombosis	Lachnoclostridium	Weighted mode	14	-0.0619374	0.350282	0.862374	-0.74849	0.624615	0.939942	0.47308	1.86753
Arterial embolism and thrombosis	Eubacteriumhalliigroup	MR Egger	14	-0.132612	0.348928	0.710546	-0.816512	0.551288	0.875805	0.441971	1.73549
Arterial embolism and thrombosis	Eubacteriumhalliigroup	Weighted median	14	0.22423	0.224335	0.317535	-0.215465	0.663926	1.25136	0.806166	1.9424
Arterial embolism and thrombosis	Eubacteriumhalliigroup	Inverse variance weighted	14	0.375405	0.178632	0.0355922	0.0252864	0.725523	1.45558	1.02561	2.06581
Arterial embolism and thrombosis	Eubacteriumhalliigroup	Simple mode	14	0.139465	0.347655	0.694818	-0.541938	0.820868	1.14966	0.58162	2.27247
Arterial embolism and thrombosis	Eubacteriumhalliigroup	Weighted mode	14	0.0999146	0.2944	0.739741	-0.47711	0.676939	1.10508	0.620574	1.96785
Arterial embolism and thrombosis	Slackia	MR Egger	9	-0.651224	0.646059	0.347023	-1.9175	0.615052	0.521407	0.146974	1.84975
Arterial embolism and thrombosis	Slackia	Weighted median	9	0.0360935	0.188633	0.848257	-0.333627	0.405814	1.03675	0.716321	1.50052
Arterial embolism and thrombosis	Slackia	Inverse variance weighted	9	0.0598038	0.138369	0.665592	-0.2114	0.331007	1.06163	0.809451	1.39237
Arterial embolism and thrombosis	Slackia	Simple mode	9	0.00750095	0.30478	0.980968	-0.589867	0.604869	1.00753	0.554401	1.83101
Arterial embolism and thrombosis	Slackia	Weighted mode	9	0.0857936	0.306549	0.786678	-0.515042	0.686629	1.08958	0.597475	1.98701
Arterial embolism and thrombosis	LachnospiraceaeUCG008	MR Egger	11	1.04017	0.61554	0.12532	-0.166289	2.24663	2.8297	0.846802	9.4558
Arterial embolism and thrombosis	LachnospiraceaeUCG008	Weighted median	11	-0.117945	0.160298	0.461862	-0.432128	0.196239	0.888745	0.649126	1.21682
Arterial embolism and thrombosis	LachnospiraceaeUCG008	Inverse variance weighted	11	-0.0785128	0.119562	0.511394	-0.312855	0.155829	0.92449	0.731356	1.16863
Arterial embolism and thrombosis	LachnospiraceaeUCG008	Simple mode	11	-0.0927709	0.260849	0.72949	-0.604034	0.418492	0.911402	0.546602	1.51967
Arterial embolism and thrombosis	LachnospiraceaeUCG008	Weighted mode	11	-0.102438	0.248597	0.688988	-0.589689	0.384814	0.902635	0.5545	1.46934
Arterial embolism and thrombosis	Parasutterella	MR Egger	16	0.111458	0.358623	0.760536	-0.591443	0.81436	1.11791	0.553528	2.25773
Arterial embolism and thrombosis	Parasutterella	Weighted median	16	0.143289	0.170952	0.401931	-0.191778	0.478355	1.15406	0.82549	1.61342
Arterial embolism and thrombosis	Parasutterella	Inverse variance weighted	16	0.01411	0.122106	0.908005	-0.225217	0.253437	1.01421	0.798343	1.28845
Arterial embolism and thrombosis	Parasutterella	Simple mode	16	0.132318	0.298251	0.663631	-0.452254	0.716891	1.14147	0.636192	2.04806
Arterial embolism and thrombosis	Parasutterella	Weighted mode	16	0.184998	0.253914	0.477477	-0.312673	0.682669	1.20322	0.731489	1.97915
Arterial embolism and thrombosis	ChristensenellaceaeR.7group	MR Egger	10	0.635562	0.737988	0.414189	-0.810894	2.08202	1.88808	0.44446	8.02063
Arterial embolism and thrombosis	ChristensenellaceaeR.7group	Weighted median	10	-0.0757437	0.288496	0.7929	-0.641195	0.489708	0.927054	0.526663	1.63184
Arterial embolism and thrombosis	ChristensenellaceaeR.7group	Inverse variance weighted	10	-0.0696735	0.20822	0.737915	-0.477784	0.338437	0.932698	0.620156	1.40275
Arterial embolism and thrombosis	ChristensenellaceaeR.7group	Simple mode	10	0.0516074	0.474699	0.915813	-0.878803	0.982017	1.05296	0.41528	2.66984
Arterial embolism and thrombosis	ChristensenellaceaeR.7group	Weighted mode	10	0.0362214	0.486374	0.942264	-0.917072	0.989515	1.03689	0.399688	2.68993
Arterial embolism and thrombosis	Catenibacterium	MR Egger	4	1.6195	1.82759	0.469029	-1.96258	5.20159	5.05058	0.140495	181.56
Arterial embolism and thrombosis	Catenibacterium	Weighted median	4	0.145169	0.179359	0.4183	-0.206375	0.496712	1.15623	0.813528	1.64331
Arterial embolism and thrombosis	Catenibacterium	Inverse variance weighted	4	0.203343	0.146071	0.163897	-0.0829565	0.489643	1.22549	0.920391	1.63173
Arterial embolism and thrombosis	Catenibacterium	Simple mode	4	0.0590282	0.240977	0.822292	-0.413287	0.531344	1.06081	0.661472	1.70122
Arterial embolism and thrombosis	Catenibacterium	Weighted mode	4	0.0635844	0.234688	0.804015	-0.396404	0.523573	1.06565	0.672735	1.68805
Arterial embolism and thrombosis	LachnospiraceaeUCG001	MR Egger	15	-0.359733	0.76897	0.647664	-1.86691	1.14745	0.697862	0.1546	3.15014
Arterial embolism and thrombosis	LachnospiraceaeUCG001	Weighted median	15	-0.0656334	0.18025	0.715765	-0.418924	0.287657	0.936474	0.657754	1.3333
Arterial embolism and thrombosis	LachnospiraceaeUCG001	Inverse variance weighted	15	0.0795034	0.164452	0.62878	-0.242823	0.40183	1.08275	0.78441	1.49456
Arterial embolism and thrombosis	LachnospiraceaeUCG001	Simple mode	15	-0.219327	0.293285	0.466941	-0.794165	0.355512	0.803059	0.451958	1.42691
Arterial embolism and thrombosis	LachnospiraceaeUCG001	Weighted mode	15	-0.204955	0.290537	0.492111	-0.774409	0.364498	0.814684	0.460976	1.43979
Arterial embolism and thrombosis	RikenellaceaeRC9gutgroup	MR Egger	12	0.335063	0.703265	0.644001	-1.04334	1.71346	1.39803	0.352278	5.54813
Arterial embolism and thrombosis	RikenellaceaeRC9gutgroup	Weighted median	12	0.0368316	0.127026	0.771852	-0.21214	0.285803	1.03752	0.808852	1.33083
Arterial embolism and thrombosis	RikenellaceaeRC9gutgroup	Inverse variance weighted	12	-0.124032	0.106754	0.245297	-0.333268	0.0852055	0.883352	0.716578	1.08894
Arterial embolism and thrombosis	RikenellaceaeRC9gutgroup	Simple mode	12	0.116529	0.206145	0.58323	-0.287515	0.520573	1.12359	0.750126	1.68299
Arterial embolism and thrombosis	RikenellaceaeRC9gutgroup	Weighted mode	12	0.116529	0.196564	0.565283	-0.268736	0.501794	1.12359	0.764345	1.65168
Arterial embolism and thrombosis	Oxalobacter	MR Egger	12	-0.418042	0.409937	0.331874	-1.22152	0.385435	0.658335	0.294782	1.47025
Arterial embolism and thrombosis	Oxalobacter	Weighted median	12	-0.0848915	0.127887	0.506819	-0.335551	0.165768	0.918612	0.714944	1.1803
Arterial embolism and thrombosis	Oxalobacter	Inverse variance weighted	12	-0.059793	0.093237	0.521327	-0.242538	0.122951	0.941959	0.784634	1.13083
Arterial embolism and thrombosis	Oxalobacter	Simple mode	12	-0.123506	0.211865	0.571686	-0.53876	0.291749	0.883817	0.583471	1.33877
Arterial embolism and thrombosis	Oxalobacter	Weighted mode	12	-0.0911895	0.197641	0.653509	-0.478566	0.296187	0.912845	0.619671	1.34472
Arterial embolism and thrombosis	Erysipelatoclostridium	MR Egger	16	-0.296759	0.498557	0.561184	-1.27393	0.680412	0.743223	0.27973	1.97469
Arterial embolism and thrombosis	Erysipelatoclostridium	Weighted median	16	0.00308433	0.168083	0.98536	-0.326358	0.332526	1.00309	0.721547	1.39449
Arterial embolism and thrombosis	Erysipelatoclostridium	Inverse variance weighted	16	-0.0505492	0.120668	0.675281	-0.287058	0.18596	0.950707	0.750468	1.20437
Arterial embolism and thrombosis	Erysipelatoclostridium	Simple mode	16	-0.0193415	0.279268	0.945699	-0.566707	0.528023	0.980844	0.567391	1.69558
Arterial embolism and thrombosis	Erysipelatoclostridium	Weighted mode	16	0.00253111	0.272482	0.992711	-0.531534	0.536596	1.00253	0.587703	1.71018
Arterial embolism and thrombosis	Eisenbergiella	MR Egger	12	0.0227842	0.781585	0.977317	-1.50912	1.55469	1.02305	0.221104	4.73363
Arterial embolism and thrombosis	Eisenbergiella	Weighted median	12	0.0156159	0.144008	0.913649	-0.26664	0.297872	1.01574	0.765949	1.34699
Arterial embolism and thrombosis	Eisenbergiella	Inverse variance weighted	12	-0.0348259	0.10586	0.742169	-0.242311	0.172659	0.965774	0.784812	1.18846
Arterial embolism and thrombosis	Eisenbergiella	Simple mode	12	0.0512154	0.22911	0.827212	-0.39784	0.500271	1.05255	0.671769	1.64917
Arterial embolism and thrombosis	Eisenbergiella	Weighted mode	12	0.059012	0.23025	0.802452	-0.392277	0.510301	1.06079	0.675517	1.66579
Arterial embolism and thrombosis	Anaerofilum	MR Egger	11	-0.502739	0.681415	0.479438	-1.83831	0.832835	0.604872	0.159086	2.29983
Arterial embolism and thrombosis	Anaerofilum	Weighted median	11	-0.130166	0.155869	0.403663	-0.43567	0.175338	0.87795	0.646831	1.19165
Arterial embolism and thrombosis	Anaerofilum	Inverse variance weighted	11	0.0574584	0.146885	0.695664	-0.230436	0.345353	1.05914	0.794187	1.41249
Arterial embolism and thrombosis	Anaerofilum	Simple mode	11	-0.195589	0.237679	0.429743	-0.66144	0.270261	0.82235	0.516108	1.31031
Arterial embolism and thrombosis	Anaerofilum	Weighted mode	11	-0.21492	0.220298	0.352278	-0.646705	0.216865	0.806606	0.523769	1.24218
Arterial embolism and thrombosis	Butyrivibrio	MR Egger	16	-0.458786	0.308387	0.159006	-1.06322	0.145652	0.632051	0.345341	1.15679
Arterial embolism and thrombosis	Butyrivibrio	Weighted median	16	-0.0258817	0.0968555	0.7893	-0.215718	0.163955	0.97445	0.805962	1.17816
Arterial embolism and thrombosis	Butyrivibrio	Inverse variance weighted	16	-0.0914973	0.0719561	0.203525	-0.232531	0.0495366	0.912564	0.792525	1.05078
Arterial embolism and thrombosis	Butyrivibrio	Simple mode	16	-0.0450577	0.156794	0.777762	-0.352374	0.262258	0.955942	0.703017	1.29986
Arterial embolism and thrombosis	Butyrivibrio	Weighted mode	16	-0.0373374	0.156903	0.815128	-0.344868	0.270193	0.963351	0.708314	1.31022
Arterial embolism and thrombosis	ErysipelotrichaceaeUCG003	MR Egger	17	-0.18643	0.441603	0.678892	-1.05197	0.679111	0.829916	0.349249	1.97212
Arterial embolism and thrombosis	ErysipelotrichaceaeUCG003	Weighted median	17	-0.223475	0.191718	0.243756	-0.599242	0.152291	0.799734	0.549228	1.1645
Arterial embolism and thrombosis	ErysipelotrichaceaeUCG003	Inverse variance weighted	17	-0.118568	0.154164	0.441835	-0.42073	0.183595	0.888192	0.656567	1.20153
Arterial embolism and thrombosis	ErysipelotrichaceaeUCG003	Simple mode	17	-0.246206	0.293222	0.413472	-0.820921	0.32851	0.781761	0.440026	1.3889
Arterial embolism and thrombosis	ErysipelotrichaceaeUCG003	Weighted mode	17	-0.262813	0.25684	0.321411	-0.76622	0.240594	0.768886	0.464767	1.272
Arterial embolism and thrombosis	Ruminococcustorquesgroup	MR Egger	13	-0.303462	0.779309	0.704414	-1.83091	1.22398	0.738258	0.160268	3.4007
Arterial embolism and thrombosis	Ruminococcustorquesgroup	Weighted median	13	-0.170475	0.262871	0.516654	-0.685702	0.344752	0.843264	0.503737	1.41164
Arterial embolism and thrombosis	Ruminococcustorquesgroup	Inverse variance weighted	13	-0.0195859	0.21053	0.925879	-0.432225	0.393053	0.980605	0.649063	1.4815
Arterial embolism and thrombosis	Ruminococcustorquesgroup	Simple mode	13	-0.152243	0.412656	0.718603	-0.96105	0.656563	0.858779	0.382491	1.92815
Arterial embolism and thrombosis	Ruminococcustorquesgroup	Weighted mode	13	-0.112492	0.412329	0.78963	-0.920657	0.695674	0.893605	0.398257	2.00506
Arterial embolism and thrombosis	Peptococcus	MR Egger	16	-0.380312	0.425331	0.386352	-1.21396	0.453337	0.683648	0.297018	1.57355
Arterial embolism and thrombosis	Peptococcus	Weighted median	16	0.00384847	0.125457	0.975528	-0.242047	0.249744	1.00386	0.785019	1.2837
Arterial embolism and thrombosis	Peptococcus	Inverse variance weighted	16	-0.110243	0.112979	0.32917	-0.331682	0.111196	0.895616	0.717715	1.11761
Arterial embolism and thrombosis	Peptococcus	Simple mode	16	0.0169419	0.203274	0.934679	-0.381475	0.415359	1.01709	0.682853	1.51491
Arterial embolism and thrombosis	Peptococcus	Weighted mode	16	0.00699589	0.180521	0.969598	-0.346826	0.360818	1.00702	0.706928	1.4345
Abbreviation: MR, mendelian randomization; SNP, single nucleotide polymorphism; GM, gut microbiota; AET, Arterial embolism and thrombosis; Beta: Estimate coefficient; P-value: P-value from GWAS; SE: standard error of coefficient estimate.

## Sheet: Sheet3
Supplementary Table S3. The MR results of the associations between GM with VTE
outcome	exposure	Methods	nSNP	Beta	Se	P-value	lo_ci	up_ci	or	or_lci95	or_uci95
Venous thromboembolism	Dorea	MR Egger	12	-0.0347051	0.184191	0.854317	-0.395719	0.326309	0.96589	0.673196	1.38584
Venous thromboembolism	Dorea	Weighted median	12	0.0299387	0.0838613	0.72109	-0.134429	0.194307	1.03039	0.874215	1.21447
Venous thromboembolism	Dorea	Inverse variance weighted	12	0.0663029	0.0608592	0.275956	-0.0529811	0.185587	1.06855	0.948398	1.20392
Venous thromboembolism	Dorea	Simple mode	12	-0.0255154	0.137415	0.856074	-0.294849	0.243818	0.974807	0.744644	1.27611
Venous thromboembolism	Dorea	Weighted mode	12	-0.00297683	0.11267	0.979395	-0.223811	0.217857	0.997028	0.799466	1.24341
Venous thromboembolism	RuminococcaceaeUCG003	MR Egger	14	-0.437888	0.226715	0.0773867	-0.882249	0.00647348	0.645398	0.413851	1.00649
Venous thromboembolism	RuminococcaceaeUCG003	Weighted median	14	-0.166931	0.0724749	0.0212621	-0.308982	-0.0248805	0.846258	0.734194	0.975426
Venous thromboembolism	RuminococcaceaeUCG003	Inverse variance weighted	14	-0.0861502	0.0715472	0.22855	-0.226383	0.0540823	0.917456	0.797413	1.05557
Venous thromboembolism	RuminococcaceaeUCG003	Simple mode	14	-0.210926	0.135886	0.144604	-0.477263	0.0554101	0.809834	0.620479	1.05697
Venous thromboembolism	RuminococcaceaeUCG003	Weighted mode	14	-0.197654	0.11867	0.119697	-0.430247	0.0349385	0.820653	0.650348	1.03556
Venous thromboembolism	Eubacteriumxylanophilumgroup	MR Egger	11	0.141016	0.170088	0.428501	-0.192356	0.474387	1.15144	0.825013	1.60703
Venous thromboembolism	Eubacteriumxylanophilumgroup	Weighted median	11	-0.0682234	0.070112	0.330522	-0.205643	0.0691961	0.934052	0.814124	1.07165
Venous thromboembolism	Eubacteriumxylanophilumgroup	Inverse variance weighted	11	-0.0393642	0.0549163	0.473495	-0.147	0.0682717	0.9614	0.863294	1.07066
Venous thromboembolism	Eubacteriumxylanophilumgroup	Simple mode	11	-0.098142	0.129019	0.464406	-0.351018	0.154734	0.90652	0.703971	1.16735
Venous thromboembolism	Eubacteriumxylanophilumgroup	Weighted mode	11	-0.101963	0.13819	0.477568	-0.372816	0.168891	0.903063	0.688792	1.18399
Venous thromboembolism	RuminococcaceaeUCG009	MR Egger	13	-0.00574465	0.15143	0.970418	-0.302547	0.291057	0.994272	0.738934	1.33784
Venous thromboembolism	RuminococcaceaeUCG009	Weighted median	13	0.0239401	0.0485722	0.6221	-0.0712615	0.119142	1.02423	0.931218	1.12653
Venous thromboembolism	RuminococcaceaeUCG009	Inverse variance weighted	13	-0.0229459	0.0386538	0.552762	-0.0987074	0.0528155	0.977315	0.906008	1.05424
Venous thromboembolism	RuminococcaceaeUCG009	Simple mode	13	0.0291759	0.0733971	0.697974	-0.114683	0.173034	1.02961	0.891649	1.18891
Venous thromboembolism	RuminococcaceaeUCG009	Weighted mode	13	0.0260773	0.0693384	0.713416	-0.109826	0.161981	1.02642	0.89599	1.17584
Venous thromboembolism	Akkermansia	MR Egger	12	0.385987	0.163525	0.039925	0.0654778	0.706496	1.47107	1.06767	2.02688
Venous thromboembolism	Akkermansia	Weighted median	12	-0.0370991	0.069511	0.593539	-0.173341	0.0991425	0.963581	0.840851	1.10422
Venous thromboembolism	Akkermansia	Inverse variance weighted	12	0.00420115	0.0535214	0.937435	-0.100701	0.109103	1.00421	0.904204	1.11528
Venous thromboembolism	Akkermansia	Simple mode	12	-0.0944019	0.129886	0.482527	-0.348979	0.160175	0.909917	0.705408	1.17372
Venous thromboembolism	Akkermansia	Weighted mode	12	-0.0884617	0.149004	0.56473	-0.380509	0.203586	0.915338	0.683513	1.22579
Venous thromboembolism	Anaerostipes	MR Egger	15	-0.112502	0.156029	0.483654	-0.418318	0.193314	0.893595	0.658153	1.21326
Venous thromboembolism	Anaerostipes	Weighted median	15	-0.0592695	0.0683101	0.385584	-0.193157	0.0746184	0.942453	0.824352	1.07747
Venous thromboembolism	Anaerostipes	Inverse variance weighted	15	-0.0570244	0.0520203	0.272994	-0.158984	0.0449354	0.944571	0.85301	1.04596
Venous thromboembolism	Anaerostipes	Simple mode	15	-0.0218516	0.125745	0.864528	-0.268311	0.224608	0.978385	0.76467	1.25183
Venous thromboembolism	Anaerostipes	Weighted mode	15	-0.00991265	0.119909	0.935286	-0.244934	0.225108	0.990136	0.782756	1.25246
Venous thromboembolism	Eubacteriumnodatumgroup	MR Egger	11	0.21197	0.12153	0.115093	-0.0262288	0.45017	1.23611	0.974112	1.56858
Venous thromboembolism	Eubacteriumnodatumgroup	Weighted median	11	0.00561326	0.0370825	0.879682	-0.0670685	0.078295	1.00563	0.935131	1.08144
Venous thromboembolism	Eubacteriumnodatumgroup	Inverse variance weighted	11	0.0291817	0.0272776	0.284708	-0.0242824	0.0826457	1.02961	0.97601	1.08616
Venous thromboembolism	Eubacteriumnodatumgroup	Simple mode	11	-0.0283782	0.0620259	0.657075	-0.149949	0.0931925	0.972021	0.860752	1.09767
Venous thromboembolism	Eubacteriumnodatumgroup	Weighted mode	11	-0.0295943	0.0603509	0.634453	-0.147882	0.0886934	0.970839	0.862533	1.09275
Venous thromboembolism	Eggerthella	MR Egger	10	0.0628477	0.229439	0.791086	-0.386852	0.512547	1.06486	0.679192	1.66954
Venous thromboembolism	Eggerthella	Weighted median	10	0.0201531	0.0509419	0.692394	-0.0796931	0.119999	1.02036	0.9234	1.1275
Venous thromboembolism	Eggerthella	Inverse variance weighted	10	-0.0157749	0.047055	0.737441	-0.108003	0.076453	0.984349	0.897625	1.07945
Venous thromboembolism	Eggerthella	Simple mode	10	0.0751933	0.0941607	0.445104	-0.109362	0.259748	1.07809	0.896406	1.2966
Venous thromboembolism	Eggerthella	Weighted mode	10	0.062764	0.0813222	0.46002	-0.0966275	0.222156	1.06478	0.907894	1.24877
Venous thromboembolism	RuminococcaceaeNK4A214group	MR Egger	16	0.00107197	0.136537	0.993847	-0.266541	0.268685	1.00107	0.766025	1.30824
Venous thromboembolism	RuminococcaceaeNK4A214group	Weighted median	16	-0.0491093	0.0666085	0.460951	-0.179662	0.0814434	0.952077	0.835553	1.08485
Venous thromboembolism	RuminococcaceaeNK4A214group	Inverse variance weighted	16	-0.107502	0.0465173	0.0208317	-0.198676	-0.0163285	0.898074	0.819815	0.983804
Venous thromboembolism	RuminococcaceaeNK4A214group	Simple mode	16	0.0138932	0.131622	0.917335	-0.244087	0.271873	1.01399	0.78342	1.31242
Venous thromboembolism	RuminococcaceaeNK4A214group	Weighted mode	16	-0.00242719	0.113849	0.983272	-0.225572	0.220718	0.997576	0.79806	1.24697
Venous thromboembolism	Clostridiuminnocuumgroup	MR Egger	10	-0.0745111	0.159167	0.652179	-0.386478	0.237456	0.928197	0.679445	1.26802
Venous thromboembolism	Clostridiuminnocuumgroup	Weighted median	10	0.00880862	0.040578	0.828147	-0.0707243	0.0883415	1.00885	0.931719	1.09236
Venous thromboembolism	Clostridiuminnocuumgroup	Inverse variance weighted	10	0.0185098	0.0302535	0.540654	-0.040787	0.0778066	1.01868	0.960034	1.08091
Venous thromboembolism	Clostridiuminnocuumgroup	Simple mode	10	-0.0224632	0.0575889	0.705562	-0.135337	0.0904111	0.977787	0.873421	1.09462
Venous thromboembolism	Clostridiuminnocuumgroup	Weighted mode	10	-0.00443593	0.0592607	0.941968	-0.120587	0.111715	0.995574	0.8864	1.11819
Venous thromboembolism	Barnesiella	MR Egger	16	0.0622158	0.222476	0.783834	-0.373838	0.498269	1.06419	0.688089	1.64587
Venous thromboembolism	Barnesiella	Weighted median	16	-0.0647996	0.0641778	0.312644	-0.190588	0.0609889	0.937255	0.826473	1.06289
Venous thromboembolism	Barnesiella	Inverse variance weighted	16	0.00910373	0.0499329	0.855332	-0.0887648	0.106972	1.00915	0.915061	1.1129
Venous thromboembolism	Barnesiella	Simple mode	16	-0.0614695	0.115132	0.601231	-0.287128	0.164189	0.940382	0.750416	1.17844
Venous thromboembolism	Barnesiella	Weighted mode	16	-0.0695837	0.0982625	0.489716	-0.262178	0.123011	0.932782	0.769374	1.1309
Venous thromboembolism	DefluviitaleaceaeUCG011	MR Egger	10	-0.157104	0.173111	0.390642	-0.496402	0.182193	0.854615	0.608717	1.19985
Venous thromboembolism	DefluviitaleaceaeUCG011	Weighted median	10	-0.0516395	0.0609671	0.396992	-0.171135	0.067856	0.949671	0.842708	1.07021
Venous thromboembolism	DefluviitaleaceaeUCG011	Inverse variance weighted	10	-0.053142	0.0457601	0.245513	-0.142832	0.0365477	0.948245	0.8669	1.03722
Venous thromboembolism	DefluviitaleaceaeUCG011	Simple mode	10	-0.0283109	0.0917735	0.764733	-0.208187	0.151565	0.972086	0.812055	1.16365
Venous thromboembolism	DefluviitaleaceaeUCG011	Weighted mode	10	-0.0348567	0.0901714	0.708062	-0.211593	0.141879	0.965744	0.809294	1.15244
Venous thromboembolism	Coprococcus3	MR Egger	9	0.0898109	0.369511	0.814933	-0.634431	0.814052	1.09397	0.530237	2.25704
Venous thromboembolism	Coprococcus3	Weighted median	9	0.100244	0.0800814	0.21065	-0.0567151	0.257204	1.10544	0.944863	1.29331
Venous thromboembolism	Coprococcus3	Inverse variance weighted	9	0.0727284	0.0670497	0.278057	-0.058689	0.204146	1.07544	0.943	1.22648
Venous thromboembolism	Coprococcus3	Simple mode	9	0.106288	0.13309	0.447568	-0.154567	0.367144	1.11214	0.856786	1.44361
Venous thromboembolism	Coprococcus3	Weighted mode	9	0.106288	0.134515	0.452218	-0.157361	0.369937	1.11214	0.854396	1.44764
Venous thromboembolism	Flavonifractor	MR Egger	8	-0.0749241	0.23794	0.763511	-0.541286	0.391438	0.927814	0.581999	1.47911
Venous thromboembolism	Flavonifractor	Weighted median	8	0.0203809	0.0742098	0.783594	-0.12507	0.165832	1.02059	0.882435	1.18038
Venous thromboembolism	Flavonifractor	Inverse variance weighted	8	0.0293575	0.0620018	0.635861	-0.0921661	0.150881	1.02979	0.911954	1.16286
Venous thromboembolism	Flavonifractor	Simple mode	8	-0.0141068	0.127323	0.914889	-0.263661	0.235447	0.985992	0.768234	1.26547
Venous thromboembolism	Flavonifractor	Weighted mode	8	0.00738436	0.111921	0.94924	-0.211981	0.22675	1.00741	0.80898	1.25452
Venous thromboembolism	RuminococcaceaeUCG011	MR Egger	8	-0.110613	0.157051	0.50764	-0.418434	0.197208	0.895285	0.658077	1.218
Venous thromboembolism	RuminococcaceaeUCG011	Weighted median	8	0.0335677	0.0422913	0.427354	-0.0493232	0.116459	1.03414	0.951873	1.12351
Venous thromboembolism	RuminococcaceaeUCG011	Inverse variance weighted	8	0.00531819	0.031415	0.86557	-0.0562553	0.0668917	1.00533	0.945298	1.06918
Venous thromboembolism	RuminococcaceaeUCG011	Simple mode	8	0.054608	0.0647622	0.426983	-0.0723259	0.181542	1.05613	0.930228	1.19906
Venous thromboembolism	RuminococcaceaeUCG011	Weighted mode	8	0.054608	0.0630494	0.415125	-0.0689689	0.178185	1.05613	0.933356	1.19505
Venous thromboembolism	FamilyXIIIUCG001	MR Egger	10	-0.0302839	0.173287	0.865609	-0.369927	0.309359	0.97017	0.690785	1.36255
Venous thromboembolism	FamilyXIIIUCG001	Weighted median	10	-0.0860865	0.0677226	0.203671	-0.218823	0.0466498	0.917515	0.803464	1.04776
Venous thromboembolism	FamilyXIIIUCG001	Inverse variance weighted	10	-0.0766253	0.0536227	0.153013	-0.181726	0.0284753	0.926237	0.83383	1.02888
Venous thromboembolism	FamilyXIIIUCG001	Simple mode	10	-0.110803	0.102772	0.309017	-0.312237	0.0906305	0.895115	0.731808	1.09486
Venous thromboembolism	FamilyXIIIUCG001	Weighted mode	10	-0.10722	0.112087	0.363769	-0.326911	0.112471	0.898328	0.721148	1.11904
Venous thromboembolism	RuminococcaceaeUCG002	MR Egger	23	-0.0626208	0.10236	0.547258	-0.263247	0.138005	0.9393	0.768552	1.14798
Venous thromboembolism	RuminococcaceaeUCG002	Weighted median	23	-0.0815806	0.0545382	0.134695	-0.188476	0.0253144	0.921658	0.828221	1.02564
Venous thromboembolism	RuminococcaceaeUCG002	Inverse variance weighted	23	-0.0903659	0.0378766	0.0170422	-0.164604	-0.0161277	0.913597	0.848229	0.984002
Venous thromboembolism	RuminococcaceaeUCG002	Simple mode	23	-0.111552	0.092981	0.243006	-0.293795	0.0706908	0.894445	0.74543	1.07325
Venous thromboembolism	RuminococcaceaeUCG002	Weighted mode	23	-0.0979521	0.0696473	0.173574	-0.234461	0.0385566	0.906692	0.790997	1.03931
Venous thromboembolism	Haemophilus	MR Egger	13	-0.114696	0.119847	0.359117	-0.349596	0.120204	0.891637	0.704973	1.12773
Venous thromboembolism	Haemophilus	Weighted median	13	-0.0504235	0.0558124	0.366289	-0.159816	0.0589688	0.950827	0.852301	1.06074
Venous thromboembolism	Haemophilus	Inverse variance weighted	13	-0.0395598	0.047932	0.409183	-0.133506	0.0543869	0.961212	0.875022	1.05589
Venous thromboembolism	Haemophilus	Simple mode	13	-0.0825665	0.0986568	0.419	-0.275934	0.110801	0.92075	0.758863	1.11717
Venous thromboembolism	Haemophilus	Weighted mode	13	-0.0485367	0.0826631	0.567978	-0.210556	0.113483	0.952622	0.810133	1.12017
Venous thromboembolism	Prevotella7	MR Egger	12	-0.0474601	0.208679	0.824671	-0.456471	0.361551	0.953648	0.633515	1.43555
Venous thromboembolism	Prevotella7	Weighted median	12	-0.0186948	0.0395106	0.636101	-0.0961355	0.058746	0.981479	0.908341	1.06051
Venous thromboembolism	Prevotella7	Inverse variance weighted	12	-0.0314439	0.032743	0.336893	-0.0956203	0.0327325	0.969045	0.908809	1.03327
Venous thromboembolism	Prevotella7	Simple mode	12	0.0416011	0.0698425	0.563469	-0.0952902	0.178492	1.04248	0.909109	1.19541
Venous thromboembolism	Prevotella7	Weighted mode	12	0.0402479	0.0638415	0.541286	-0.0848814	0.165377	1.04107	0.918621	1.17984
Venous thromboembolism	Sellimonas	MR Egger	11	-0.156434	0.158024	0.34807	-0.466162	0.153293	0.855188	0.627406	1.16567
Venous thromboembolism	Sellimonas	Weighted median	11	-0.0222205	0.0349766	0.525236	-0.0907747	0.0463337	0.978025	0.913223	1.04742
Venous thromboembolism	Sellimonas	Inverse variance weighted	11	-0.0270531	0.0255522	0.289718	-0.0771354	0.0230292	0.97331	0.925764	1.0233
Venous thromboembolism	Sellimonas	Simple mode	11	0.0183672	0.0630849	0.776885	-0.105279	0.142014	1.01854	0.900073	1.15259
Venous thromboembolism	Sellimonas	Weighted mode	11	-0.0394644	0.0582248	0.513279	-0.153585	0.0746562	0.961304	0.857628	1.07751
Venous thromboembolism	Ruminiclostridium9	MR Egger	14	0.0909025	0.33109	0.788328	-0.558035	0.739839	1.09516	0.572333	2.0956
Venous thromboembolism	Ruminiclostridium9	Weighted median	14	0.00735632	0.0794344	0.926214	-0.148335	0.163048	1.00738	0.862142	1.17709
Venous thromboembolism	Ruminiclostridium9	Inverse variance weighted	14	0.00298051	0.0632142	0.962394	-0.120919	0.12688	1.00298	0.886105	1.13528
Venous thromboembolism	Ruminiclostridium9	Simple mode	14	0.0747182	0.155549	0.638959	-0.230157	0.379594	1.07758	0.794409	1.46169
Venous thromboembolism	Ruminiclostridium9	Weighted mode	14	0.0652749	0.160222	0.690341	-0.24876	0.37931	1.06745	0.779767	1.46128
Venous thromboembolism	Allisonella	MR Egger	9	0.241626	0.184482	0.231623	-0.119958	0.60321	1.27332	0.886958	1.82798
Venous thromboembolism	Allisonella	Weighted median	9	0.0407025	0.0396151	0.304208	-0.036943	0.118348	1.04154	0.963731	1.12564
Venous thromboembolism	Allisonella	Inverse variance weighted	9	0.0526188	0.0281987	0.0620413	-0.00265067	0.107888	1.05403	0.997353	1.11392
Venous thromboembolism	Allisonella	Simple mode	9	0.00531601	0.0591009	0.93054	-0.110522	0.121154	1.00533	0.895367	1.1288
Venous thromboembolism	Allisonella	Weighted mode	9	0.00843356	0.0565069	0.885051	-0.10232	0.119187	1.00847	0.902741	1.12658
Venous thromboembolism	Holdemania	MR Egger	18	0.0414764	0.14719	0.781718	-0.247016	0.329968	1.04235	0.781129	1.39092
Venous thromboembolism	Holdemania	Weighted median	18	-0.00319257	0.0513624	0.950437	-0.103863	0.0974777	0.996813	0.901349	1.10239
Venous thromboembolism	Holdemania	Inverse variance weighted	18	0.0183621	0.0476112	0.699743	-0.0749558	0.11168	1.01853	0.927785	1.11815
Venous thromboembolism	Holdemania	Simple mode	18	-0.019561	0.0968343	0.84231	-0.209356	0.170234	0.980629	0.811106	1.18558
Venous thromboembolism	Holdemania	Weighted mode	18	0.0206587	0.102406	0.842519	-0.180057	0.221374	1.02087	0.835223	1.24779
Venous thromboembolism	Paraprevotella	MR Egger	13	0.150175	0.125849	0.257858	-0.0964898	0.396839	1.16204	0.908019	1.48712
Venous thromboembolism	Paraprevotella	Weighted median	13	0.0488543	0.0455255	0.283217	-0.0403756	0.138084	1.05007	0.960429	1.14807
Venous thromboembolism	Paraprevotella	Inverse variance weighted	13	0.0189635	0.0333394	0.569492	-0.0463818	0.0843088	1.01914	0.954677	1.08796
Venous thromboembolism	Paraprevotella	Simple mode	13	0.0575773	0.0808604	0.490041	-0.100909	0.216064	1.05927	0.904015	1.24118
Venous thromboembolism	Paraprevotella	Weighted mode	13	0.0598911	0.0741012	0.434687	-0.0853472	0.205129	1.06172	0.918193	1.22768
Venous thromboembolism	Holdemanella	MR Egger	14	0.0418364	0.10264	0.690744	-0.159339	0.243011	1.04272	0.852708	1.27508
Venous thromboembolism	Holdemanella	Weighted median	14	0.0353136	0.0426491	0.407668	-0.0482785	0.118906	1.03594	0.952868	1.12626
Venous thromboembolism	Holdemanella	Inverse variance weighted	14	0.0250873	0.0325943	0.441488	-0.0387975	0.088972	1.0254	0.961945	1.09305
Venous thromboembolism	Holdemanella	Simple mode	14	0.0318757	0.0656142	0.635191	-0.0967281	0.16048	1.03239	0.907803	1.17407
Venous thromboembolism	Holdemanella	Weighted mode	14	0.0344899	0.0632008	0.5945	-0.0893836	0.158363	1.03509	0.914495	1.17159
Venous thromboembolism	LachnospiraceaeNC2004group	MR Egger	10	0.00762794	0.193509	0.969522	-0.37165	0.386906	1.00766	0.689595	1.47242
Venous thromboembolism	LachnospiraceaeNC2004group	Weighted median	10	-0.0931109	0.0519916	0.0733117	-0.195014	0.00879253	0.911092	0.822823	1.00883
Venous thromboembolism	LachnospiraceaeNC2004group	Inverse variance weighted	10	-0.033771	0.043839	0.441097	-0.119696	0.0521535	0.966793	0.887191	1.05354
Venous thromboembolism	LachnospiraceaeNC2004group	Simple mode	10	-0.129128	0.104165	0.246454	-0.333291	0.0750354	0.878861	0.716561	1.07792
Venous thromboembolism	LachnospiraceaeNC2004group	Weighted mode	10	-0.125701	0.0900427	0.196187	-0.302184	0.0507831	0.881879	0.739202	1.05209
Venous thromboembolism	RuminococcaceaeUCG013	MR Egger	13	-0.258097	0.15148	0.116462	-0.554998	0.0388052	0.772521	0.574073	1.03957
Venous thromboembolism	RuminococcaceaeUCG013	Weighted median	13	-0.0463838	0.0703868	0.509905	-0.184342	0.0915743	0.954675	0.831651	1.0959
Venous thromboembolism	RuminococcaceaeUCG013	Inverse variance weighted	13	-0.0215302	0.0519507	0.678555	-0.123353	0.0802931	0.9787	0.883951	1.0836
Venous thromboembolism	RuminococcaceaeUCG013	Simple mode	13	-0.0629876	0.120698	0.611263	-0.299555	0.17358	0.938955	0.741148	1.18956
Venous thromboembolism	RuminococcaceaeUCG013	Weighted mode	13	-0.0889806	0.106297	0.418899	-0.297323	0.119362	0.914863	0.742804	1.12678
Venous thromboembolism	FamilyXIIIAD3011group	MR Egger	15	-0.153254	0.321675	0.641679	-0.783736	0.477228	0.857912	0.456696	1.6116
Venous thromboembolism	FamilyXIIIAD3011group	Weighted median	15	0.0562626	0.0737096	0.445284	-0.0882082	0.200733	1.05788	0.91557	1.2223
Venous thromboembolism	FamilyXIIIAD3011group	Inverse variance weighted	15	0.0614421	0.0646013	0.341556	-0.0651765	0.188061	1.06337	0.936902	1.20691
Venous thromboembolism	FamilyXIIIAD3011group	Simple mode	15	0.0707556	0.144501	0.631963	-0.212467	0.353978	1.07332	0.808587	1.42472
Venous thromboembolism	FamilyXIIIAD3011group	Weighted mode	15	0.133662	0.146189	0.376033	-0.152869	0.420193	1.14301	0.858242	1.52225
Venous thromboembolism	Eubacteriumbrachygroup	MR Egger	11	-0.0510266	0.134779	0.713766	-0.315194	0.213141	0.950253	0.729647	1.23756
Venous thromboembolism	Eubacteriumbrachygroup	Weighted median	11	0.0453309	0.0434644	0.296975	-0.0398593	0.130521	1.04637	0.960925	1.13942
Venous thromboembolism	Eubacteriumbrachygroup	Inverse variance weighted	11	0.0304593	0.0359378	0.396685	-0.0399787	0.100897	1.03093	0.96081	1.10616
Venous thromboembolism	Eubacteriumbrachygroup	Simple mode	11	0.094365	0.0822481	0.277957	-0.0668413	0.255571	1.09896	0.935344	1.2912
Venous thromboembolism	Eubacteriumbrachygroup	Weighted mode	11	0.0790845	0.0804722	0.348907	-0.078641	0.23681	1.0823	0.924372	1.2672
Venous thromboembolism	Butyricicoccus	MR Egger	9	-0.127993	0.121136	0.325788	-0.36542	0.109434	0.87986	0.693905	1.11565
Venous thromboembolism	Butyricicoccus	Weighted median	9	-0.0514535	0.0799964	0.520096	-0.208246	0.105339	0.949848	0.812007	1.11109
Venous thromboembolism	Butyricicoccus	Inverse variance weighted	9	-0.0781317	0.0600322	0.193088	-0.195795	0.0395314	0.924843	0.822181	1.04032
Venous thromboembolism	Butyricicoccus	Simple mode	9	-0.0525626	0.126556	0.688815	-0.300612	0.195487	0.948795	0.740365	1.2159
Venous thromboembolism	Butyricicoccus	Weighted mode	9	-0.0525626	0.110605	0.647328	-0.269348	0.164223	0.948795	0.763877	1.17848
Venous thromboembolism	Alistipes	MR Egger	14	-0.128365	0.29344	0.669557	-0.703508	0.446779	0.879533	0.494846	1.56327
Venous thromboembolism	Alistipes	Weighted median	14	-0.0543048	0.0788861	0.491204	-0.208922	0.100312	0.947143	0.811459	1.10552
Venous thromboembolism	Alistipes	Inverse variance weighted	14	-0.0549683	0.058098	0.344082	-0.16884	0.0589037	0.946515	0.844644	1.06067
Venous thromboembolism	Alistipes	Simple mode	14	-0.0901974	0.132922	0.509307	-0.350724	0.170329	0.913751	0.704178	1.1857
Venous thromboembolism	Alistipes	Weighted mode	14	-0.0994556	0.126812	0.446936	-0.348008	0.149097	0.90533	0.706093	1.16079
Venous thromboembolism	Lactococcus	MR Egger	11	-0.40349	0.148217	0.0235192	-0.693995	-0.112985	0.667985	0.499576	0.893164
Venous thromboembolism	Lactococcus	Weighted median	11	0.010413	0.044083	0.813267	-0.0759897	0.0968156	1.01047	0.926826	1.10166
Venous thromboembolism	Lactococcus	Inverse variance weighted	11	0.0275462	0.0366746	0.452594	-0.0443361	0.0994285	1.02793	0.956632	1.10454
Venous thromboembolism	Lactococcus	Simple mode	11	-0.0220318	0.0765357	0.779329	-0.172042	0.127978	0.978209	0.841944	1.13653
Venous thromboembolism	Lactococcus	Weighted mode	11	-0.0109955	0.0754618	0.887046	-0.158901	0.13691	0.989065	0.853081	1.14672
Venous thromboembolism	Ruminiclostridium5	MR Egger	14	0.00210166	0.120458	0.986367	-0.233995	0.238199	1.0021	0.791365	1.26896
Venous thromboembolism	Ruminiclostridium5	Weighted median	14	-0.0543566	0.0698036	0.436152	-0.191172	0.0824584	0.947094	0.825991	1.08595
Venous thromboembolism	Ruminiclostridium5	Inverse variance weighted	14	-0.0291561	0.0470851	0.53577	-0.121443	0.0631306	0.971265	0.885642	1.06517
Venous thromboembolism	Ruminiclostridium5	Simple mode	14	-0.175037	0.127196	0.192028	-0.424341	0.0742674	0.839426	0.654201	1.07709
Venous thromboembolism	Ruminiclostridium5	Weighted mode	14	-0.0799173	0.0844995	0.361513	-0.245536	0.0857017	0.923193	0.782285	1.08948
Venous thromboembolism	RuminococcaceaeUCG004	MR Egger	12	-0.2614	0.312124	0.421883	-0.873162	0.350363	0.769973	0.417629	1.41958
Venous thromboembolism	RuminococcaceaeUCG004	Weighted median	12	-0.065754	0.0629442	0.296189	-0.189125	0.0576166	0.936361	0.827683	1.05931
Venous thromboembolism	RuminococcaceaeUCG004	Inverse variance weighted	12	-0.111173	0.0524639	0.0340878	-0.214002	-0.00834343	0.894784	0.807347	0.991691
Venous thromboembolism	RuminococcaceaeUCG004	Simple mode	12	-0.0286255	0.0959829	0.771082	-0.216752	0.159501	0.97178	0.80513	1.17293
Venous thromboembolism	RuminococcaceaeUCG004	Weighted mode	12	-0.0441457	0.0897523	0.632485	-0.22006	0.131769	0.956815	0.80247	1.14084
Venous thromboembolism	Turicibacter	MR Egger	13	0.0362771	0.167842	0.832836	-0.292693	0.365248	1.03694	0.746251	1.44087
Venous thromboembolism	Turicibacter	Weighted median	13	-0.0352231	0.0539275	0.513655	-0.140921	0.0704747	0.96539	0.868558	1.07302
Venous thromboembolism	Turicibacter	Inverse variance weighted	13	-0.0516102	0.0395771	0.192219	-0.129181	0.0259609	0.949699	0.878815	1.0263
Venous thromboembolism	Turicibacter	Simple mode	13	0.0164522	0.095522	0.866124	-0.170771	0.203675	1.01659	0.843015	1.2259
Venous thromboembolism	Turicibacter	Weighted mode	13	-0.000995801	0.087378	0.991094	-0.172257	0.170265	0.999005	0.841763	1.18562
Venous thromboembolism	Eubacteriumfissicatenagroup	MR Egger	9	0.362661	0.175912	0.0781799	0.0178731	0.707448	1.43715	1.01803	2.02881
Venous thromboembolism	Eubacteriumfissicatenagroup	Weighted median	9	0.0173868	0.0468644	0.710635	-0.0744673	0.109241	1.01754	0.928238	1.11543
Venous thromboembolism	Eubacteriumfissicatenagroup	Inverse variance weighted	9	0.035258	0.0390212	0.36623	-0.0412237	0.11174	1.03589	0.959614	1.11822
Venous thromboembolism	Eubacteriumfissicatenagroup	Simple mode	9	-0.00163012	0.074764	0.983139	-0.148168	0.144907	0.998371	0.862287	1.15593
Venous thromboembolism	Eubacteriumfissicatenagroup	Weighted mode	9	-0.00327053	0.0680517	0.962847	-0.136652	0.130111	0.996735	0.872274	1.13895
Venous thromboembolism	Odoribacter	MR Egger	8	-0.503006	0.205707	0.0501125	-0.906191	-0.0998207	0.60471	0.40406	0.905
Venous thromboembolism	Odoribacter	Weighted median	8	-0.125809	0.0911389	0.16746	-0.304441	0.0528232	0.881783	0.737535	1.05424
Venous thromboembolism	Odoribacter	Inverse variance weighted	8	-0.112622	0.0727955	0.121838	-0.255302	0.030057	0.893488	0.774683	1.03051
Venous thromboembolism	Odoribacter	Simple mode	8	-0.176173	0.160424	0.308461	-0.490605	0.138258	0.838473	0.612256	1.14827
Venous thromboembolism	Odoribacter	Weighted mode	8	-0.170558	0.147143	0.284411	-0.458958	0.117842	0.843194	0.631942	1.12507
Venous thromboembolism	Coprococcus2	MR Egger	9	-0.159789	0.310067	0.622188	-0.76752	0.447942	0.852324	0.464163	1.56509
Venous thromboembolism	Coprococcus2	Weighted median	9	-0.0912417	0.0704078	0.195009	-0.229241	0.0467576	0.912797	0.795137	1.04787
Venous thromboembolism	Coprococcus2	Inverse variance weighted	9	-0.0376784	0.0555524	0.497613	-0.146561	0.0712042	0.963023	0.863673	1.0738
Venous thromboembolism	Coprococcus2	Simple mode	9	-0.0847874	0.122211	0.507463	-0.324321	0.154747	0.918708	0.723018	1.16736
Venous thromboembolism	Coprococcus2	Weighted mode	9	-0.0847874	0.106476	0.448838	-0.29348	0.123906	0.918708	0.745664	1.13191
Venous thromboembolism	Eubacteriumrectalegroup	MR Egger	11	0.0762805	0.223634	0.740859	-0.362042	0.514603	1.07927	0.696253	1.67297
Venous thromboembolism	Eubacteriumrectalegroup	Weighted median	11	0.106652	0.0757513	0.159155	-0.0418209	0.255124	1.11255	0.959042	1.29062
Venous thromboembolism	Eubacteriumrectalegroup	Inverse variance weighted	11	0.154185	0.0779707	0.0479882	0.00136235	0.307008	1.16671	1.00136	1.35935
Venous thromboembolism	Eubacteriumrectalegroup	Simple mode	11	0.0846681	0.109735	0.458216	-0.130413	0.299749	1.08836	0.877733	1.34952
Venous thromboembolism	Eubacteriumrectalegroup	Weighted mode	11	0.100929	0.0920845	0.298752	-0.0795567	0.281415	1.1062	0.923526	1.325
Venous thromboembolism	Prevotella9	MR Egger	17	0.0783348	0.0962135	0.42828	-0.110244	0.266913	1.08148	0.895616	1.30593
Venous thromboembolism	Prevotella9	Weighted median	17	-0.0393494	0.0463326	0.395725	-0.130161	0.0514625	0.961415	0.877954	1.05281
Venous thromboembolism	Prevotella9	Inverse variance weighted	17	0.00166087	0.0345945	0.961709	-0.0661444	0.0694661	1.00166	0.935996	1.07194
Venous thromboembolism	Prevotella9	Simple mode	17	-0.0680484	0.0798592	0.40673	-0.224572	0.0884757	0.934215	0.798858	1.09251
Venous thromboembolism	Prevotella9	Weighted mode	17	-0.0635913	0.0846182	0.463258	-0.229443	0.10226	0.938388	0.794976	1.10767
Venous thromboembolism	Anaerotruncus	MR Egger	14	0.271423	0.157337	0.110142	-0.0369566	0.579803	1.31183	0.963718	1.78569
Venous thromboembolism	Anaerotruncus	Weighted median	14	0.00777789	0.075198	0.91762	-0.13961	0.155166	1.00781	0.869697	1.16785
Venous thromboembolism	Anaerotruncus	Inverse variance weighted	14	-0.000923661	0.0524208	0.985942	-0.103669	0.101821	0.999077	0.901524	1.10719
Venous thromboembolism	Anaerotruncus	Simple mode	14	-0.0318838	0.150339	0.835334	-0.326547	0.26278	0.968619	0.72141	1.30054
Venous thromboembolism	Anaerotruncus	Weighted mode	14	0.0637237	0.118056	0.598478	-0.167666	0.295114	1.0658	0.845636	1.34328
Venous thromboembolism	Dialister	MR Egger	12	0.0216307	0.278366	0.939595	-0.523966	0.567228	1.02187	0.592167	1.76337
Venous thromboembolism	Dialister	Weighted median	12	-0.0529032	0.0671911	0.431074	-0.184598	0.0787914	0.948472	0.831439	1.08198
Venous thromboembolism	Dialister	Inverse variance weighted	12	-0.0266732	0.0626175	0.670129	-0.149403	0.096057	0.973679	0.861222	1.10082
Venous thromboembolism	Dialister	Simple mode	12	-0.071432	0.102749	0.501348	-0.272821	0.129957	0.93106	0.761229	1.13878
Venous thromboembolism	Dialister	Weighted mode	12	-0.0738342	0.0970149	0.462625	-0.263983	0.116315	0.928826	0.767986	1.12335
Venous thromboembolism	Roseburia	MR Egger	16	-0.0249513	0.158309	0.877014	-0.335237	0.285334	0.975357	0.715169	1.33021
Venous thromboembolism	Roseburia	Weighted median	16	-0.0297252	0.0708678	0.67489	-0.168626	0.109176	0.970712	0.844825	1.11536
Venous thromboembolism	Roseburia	Inverse variance weighted	16	-0.0538679	0.0530665	0.310056	-0.157878	0.0501423	0.947557	0.853954	1.05142
Venous thromboembolism	Roseburia	Simple mode	16	-0.0056038	0.125839	0.965068	-0.252247	0.24104	0.994412	0.777052	1.27257
Venous thromboembolism	Roseburia	Weighted mode	16	-0.0238184	0.115005	0.838712	-0.249229	0.201592	0.976463	0.779402	1.22335
Venous thromboembolism	Coprobacter	MR Egger	14	0.041094	0.128291	0.754236	-0.210357	0.292545	1.04195	0.810295	1.33983
Venous thromboembolism	Coprobacter	Weighted median	14	-0.0215054	0.047747	0.65242	-0.115089	0.0720787	0.978724	0.891286	1.07474
Venous thromboembolism	Coprobacter	Inverse variance weighted	14	-0.0177071	0.0383055	0.643895	-0.0927858	0.0573716	0.982449	0.911389	1.05905
Venous thromboembolism	Coprobacter	Simple mode	14	-0.0460664	0.077284	0.561367	-0.197543	0.10541	0.954979	0.820745	1.11117
Venous thromboembolism	Coprobacter	Weighted mode	14	-0.0206928	0.0776888	0.794144	-0.172963	0.131577	0.97952	0.841169	1.14063
Venous thromboembolism	Ruminococcusgnavusgroup	MR Egger	11	-0.0547803	0.17825	0.76559	-0.404151	0.29459	0.946693	0.667544	1.34258
Venous thromboembolism	Ruminococcusgnavusgroup	Weighted median	11	-0.00944164	0.0486326	0.846065	-0.104762	0.0858783	0.990603	0.900539	1.08967
Venous thromboembolism	Ruminococcusgnavusgroup	Inverse variance weighted	11	-0.0216949	0.0365599	0.552909	-0.0933523	0.0499625	0.978539	0.910873	1.05123
Venous thromboembolism	Ruminococcusgnavusgroup	Simple mode	11	-0.0395183	0.0867122	0.658312	-0.209474	0.130438	0.961252	0.811011	1.13933
Venous thromboembolism	Ruminococcusgnavusgroup	Weighted mode	11	-0.0379564	0.0808342	0.648742	-0.196391	0.120479	0.962755	0.821691	1.12804
Venous thromboembolism	Lactobacillus	MR Egger	8	0.149166	0.100398	0.18789	-0.047613	0.345946	1.16087	0.953503	1.41333
Venous thromboembolism	Lactobacillus	Weighted median	8	-0.02348	0.0516732	0.649546	-0.124759	0.0777995	0.976794	0.882709	1.08091
Venous thromboembolism	Lactobacillus	Inverse variance weighted	8	-0.0323301	0.0390724	0.407987	-0.108912	0.0442518	0.968187	0.896809	1.04525
Venous thromboembolism	Lactobacillus	Simple mode	8	-0.0936786	0.0959087	0.361234	-0.28166	0.0943025	0.910575	0.75453	1.09889
Venous thromboembolism	Lactobacillus	Weighted mode	8	0.0497126	0.0668327	0.481192	-0.0812794	0.180705	1.05097	0.921936	1.19806
Venous thromboembolism	Desulfovibrio	MR Egger	10	-0.237654	0.148609	0.148447	-0.528928	0.0536203	0.788476	0.589236	1.05508
Venous thromboembolism	Desulfovibrio	Weighted median	10	0.0204525	0.0675695	0.762127	-0.111984	0.152889	1.02066	0.894059	1.1652
Venous thromboembolism	Desulfovibrio	Inverse variance weighted	10	0.00884566	0.0556672	0.873746	-0.100262	0.117953	1.00888	0.9046	1.12519
Venous thromboembolism	Desulfovibrio	Simple mode	10	-0.0365941	0.119919	0.767187	-0.271636	0.198448	0.964067	0.762132	1.21951
Venous thromboembolism	Desulfovibrio	Weighted mode	10	-0.0252041	0.0943124	0.795307	-0.210056	0.159648	0.975111	0.810539	1.1731
Venous thromboembolism	Bifidobacterium	MR Egger	14	0.0218083	0.127367	0.866901	-0.227831	0.271447	1.02205	0.796259	1.31186
Venous thromboembolism	Bifidobacterium	Weighted median	14	-0.0512554	0.0611464	0.401895	-0.171102	0.0685915	0.950036	0.842735	1.071
Venous thromboembolism	Bifidobacterium	Inverse variance weighted	14	0.00640327	0.047011	0.891657	-0.0857383	0.0985448	1.00642	0.917834	1.10356
Venous thromboembolism	Bifidobacterium	Simple mode	14	-0.04814	0.124482	0.705217	-0.292124	0.195844	0.953	0.746676	1.21634
Venous thromboembolism	Bifidobacterium	Weighted mode	14	-0.103631	0.0947875	0.29411	-0.289414	0.0821527	0.901558	0.748702	1.08562
Venous thromboembolism	Senegalimassilia	MR Egger	6	0.140986	0.235955	0.582347	-0.321486	0.603458	1.15141	0.725071	1.82843
Venous thromboembolism	Senegalimassilia	Weighted median	6	-0.112255	0.0678451	0.0980102	-0.245231	0.0207214	0.893816	0.782524	1.02094
Venous thromboembolism	Senegalimassilia	Inverse variance weighted	6	-0.0983576	0.0554805	0.0762565	-0.207099	0.0103842	0.906325	0.812939	1.01044
Venous thromboembolism	Senegalimassilia	Simple mode	6	-0.00180165	0.114319	0.988036	-0.225867	0.222264	0.9982	0.797824	1.2489
Venous thromboembolism	Senegalimassilia	Weighted mode	6	-0.167435	0.101682	0.160547	-0.366731	0.0318617	0.845832	0.692996	1.03237
Venous thromboembolism	Adlercreutzia	MR Egger	12	0.463749	0.199111	0.0421149	0.0734915	0.854006	1.59002	1.07626	2.34904
Venous thromboembolism	Adlercreutzia	Weighted median	12	0.0696578	0.057294	0.224063	-0.0426385	0.181954	1.07214	0.958258	1.19956
Venous thromboembolism	Adlercreutzia	Inverse variance weighted	12	0.0380827	0.044122	0.388069	-0.0483963	0.124562	1.03882	0.952756	1.13265
Venous thromboembolism	Adlercreutzia	Simple mode	12	0.103396	0.101967	0.332359	-0.0964591	0.303252	1.10893	0.908047	1.35426
Venous thromboembolism	Adlercreutzia	Weighted mode	12	0.0928695	0.104289	0.392257	-0.111537	0.297276	1.09732	0.894458	1.34619
Venous thromboembolism	Ruminococcusgauvreauiigroup	MR Egger	13	0.305223	0.223344	0.199031	-0.132531	0.742977	1.35693	0.875876	2.10218
Venous thromboembolism	Ruminococcusgauvreauiigroup	Weighted median	13	0.0443485	0.0667473	0.506419	-0.0864761	0.175173	1.04535	0.917157	1.19145
Venous thromboembolism	Ruminococcusgauvreauiigroup	Inverse variance weighted	13	0.0614122	0.0521759	0.239187	-0.0408526	0.163677	1.06334	0.959971	1.17783
Venous thromboembolism	Ruminococcusgauvreauiigroup	Simple mode	13	0.0580379	0.120335	0.638268	-0.177818	0.293894	1.05976	0.837094	1.34164
Venous thromboembolism	Ruminococcusgauvreauiigroup	Weighted mode	13	0.030934	0.12085	0.802309	-0.205932	0.2678	1.03142	0.813889	1.30709
Venous thromboembolism	Victivallis	MR Egger	12	0.688239	0.406799	0.12155	-0.109086	1.48556	1.99021	0.896653	4.41746
Venous thromboembolism	Victivallis	Weighted median	12	-0.0298001	0.0353421	0.399122	-0.0990705	0.0394703	0.97064	0.905679	1.04026
Venous thromboembolism	Victivallis	Inverse variance weighted	12	0.0363906	0.0654537	0.578228	-0.0918987	0.16468	1.03706	0.912198	1.17902
Venous thromboembolism	Victivallis	Simple mode	12	-0.0403896	0.0483685	0.421462	-0.135192	0.0544127	0.960415	0.873548	1.05592
Venous thromboembolism	Victivallis	Weighted mode	12	-0.0340009	0.0517129	0.524383	-0.135358	0.0673564	0.966571	0.873403	1.06968
Venous thromboembolism	Coprococcus1	MR Egger	14	-0.151407	0.167601	0.384101	-0.479906	0.177091	0.859497	0.618842	1.19374
Venous thromboembolism	Coprococcus1	Weighted median	14	0.00993701	0.0720609	0.890321	-0.131302	0.151176	1.00999	0.876953	1.1632
Venous thromboembolism	Coprococcus1	Inverse variance weighted	14	-0.0345387	0.0634565	0.586242	-0.158913	0.0898359	0.966051	0.85307	1.09399
Venous thromboembolism	Coprococcus1	Simple mode	14	0.0311856	0.133021	0.818294	-0.229535	0.291906	1.03168	0.794903	1.33898
Venous thromboembolism	Coprococcus1	Weighted mode	14	0.0278785	0.0987653	0.78218	-0.165701	0.221459	1.02827	0.847299	1.2479
Venous thromboembolism	Eubacteriumoxidoreducensgroup	MR Egger	6	0.235383	0.179828	0.26069	-0.11708	0.587845	1.26539	0.889514	1.80011
Venous thromboembolism	Eubacteriumoxidoreducensgroup	Weighted median	6	-0.0261264	0.0566135	0.644449	-0.137089	0.0848361	0.974212	0.871893	1.08854
Venous thromboembolism	Eubacteriumoxidoreducensgroup	Inverse variance weighted	6	-0.0162621	0.0494043	0.742033	-0.113094	0.0805703	0.983869	0.893066	1.08391
Venous thromboembolism	Eubacteriumoxidoreducensgroup	Simple mode	6	-0.0283191	0.0928759	0.772716	-0.210356	0.153718	0.972078	0.810296	1.16616
Venous thromboembolism	Eubacteriumoxidoreducensgroup	Weighted mode	6	-0.0267709	0.0844053	0.76393	-0.192205	0.138663	0.973584	0.825137	1.14874
Venous thromboembolism	Fusicatenibacter	MR Egger	18	0.181312	0.220379	0.422757	-0.250632	0.613255	1.19879	0.778309	1.84643
Venous thromboembolism	Fusicatenibacter	Weighted median	18	0.0608429	0.0726662	0.402428	-0.0815829	0.203269	1.06273	0.921656	1.2254
Venous thromboembolism	Fusicatenibacter	Inverse variance weighted	18	0.0200435	0.0580871	0.730049	-0.0938071	0.133894	1.02025	0.910458	1.14327
Venous thromboembolism	Fusicatenibacter	Simple mode	18	0.0652276	0.138949	0.644722	-0.207112	0.337567	1.0674	0.812929	1.40153
Venous thromboembolism	Fusicatenibacter	Weighted mode	18	0.0844723	0.130961	0.527526	-0.172212	0.341157	1.08814	0.841801	1.40657
Venous thromboembolism	Parabacteroides	MR Egger	8	0.0412109	0.304535	0.896782	-0.555678	0.6381	1.04207	0.573683	1.89288
Venous thromboembolism	Parabacteroides	Weighted median	8	-0.12193	0.0941188	0.195151	-0.306403	0.0625428	0.88521	0.73609	1.06454
Venous thromboembolism	Parabacteroides	Inverse variance weighted	8	-0.0824344	0.0759355	0.277663	-0.231268	0.0663993	0.920872	0.793527	1.06865
Venous thromboembolism	Parabacteroides	Simple mode	8	-0.219925	0.163589	0.22076	-0.54056	0.10071	0.802579	0.582422	1.10596
Venous thromboembolism	Parabacteroides	Weighted mode	8	-0.21151	0.151837	0.206256	-0.50911	0.0860906	0.809361	0.60103	1.08991
Venous thromboembolism	Alloprevotella	MR Egger	6	0.124233	0.316392	0.714601	-0.495896	0.744361	1.13228	0.609025	2.1051
Venous thromboembolism	Alloprevotella	Weighted median	6	-0.00377278	0.0435829	0.931017	-0.0891952	0.0816497	0.996234	0.914667	1.08508
Venous thromboembolism	Alloprevotella	Inverse variance weighted	6	-0.0102186	0.0353112	0.772285	-0.0794286	0.0589914	0.989833	0.923644	1.06077
Venous thromboembolism	Alloprevotella	Simple mode	6	0.00850435	0.0614085	0.895259	-0.111856	0.128865	1.00854	0.894173	1.13754
Venous thromboembolism	Alloprevotella	Weighted mode	6	0.0092882	0.0597192	0.882486	-0.107761	0.126338	1.00933	0.897842	1.13467
Venous thromboembolism	Bilophila	MR Egger	15	-0.458409	0.263447	0.105454	-0.974764	0.0579463	0.632289	0.377281	1.05966
Venous thromboembolism	Bilophila	Weighted median	15	-0.0421052	0.0685983	0.539351	-0.176558	0.0923474	0.958769	0.83815	1.09675
Venous thromboembolism	Bilophila	Inverse variance weighted	15	-0.0806804	0.0654496	0.217684	-0.208962	0.0476008	0.922488	0.811426	1.04875
Venous thromboembolism	Bilophila	Simple mode	15	-0.0474242	0.143274	0.745544	-0.328241	0.233393	0.953683	0.720189	1.26288
Venous thromboembolism	Bilophila	Weighted mode	15	-0.0504756	0.14849	0.738958	-0.341516	0.240565	0.950777	0.710692	1.27197
Venous thromboembolism	RuminococcaceaeUCG005	MR Egger	17	-0.163545	0.117484	0.1842	-0.393814	0.0667234	0.849128	0.674479	1.069
Venous thromboembolism	RuminococcaceaeUCG005	Weighted median	17	-0.0156372	0.059558	0.792894	-0.132371	0.101096	0.984484	0.876016	1.10638
Venous thromboembolism	RuminococcaceaeUCG005	Inverse variance weighted	17	0.0103625	0.0424867	0.807309	-0.0729114	0.0936363	1.01042	0.929683	1.09816
Venous thromboembolism	RuminococcaceaeUCG005	Simple mode	17	-0.0220168	0.111758	0.846306	-0.241063	0.197029	0.978224	0.785792	1.21778
Venous thromboembolism	RuminococcaceaeUCG005	Weighted mode	17	-0.0515215	0.080096	0.529176	-0.20851	0.105467	0.949783	0.811793	1.11123
Venous thromboembolism	Butyricimonas	MR Egger	16	0.310736	0.232287	0.202312	-0.144546	0.766018	1.36443	0.865415	2.15118
Venous thromboembolism	Butyricimonas	Weighted median	16	-0.0194835	0.0612756	0.750511	-0.139584	0.100617	0.980705	0.86972	1.10585
Venous thromboembolism	Butyricimonas	Inverse variance weighted	16	0.048729	0.0602192	0.418404	-0.0693006	0.166759	1.04994	0.933046	1.18147
Venous thromboembolism	Butyricimonas	Simple mode	16	-0.110891	0.107838	0.320104	-0.322254	0.100473	0.895037	0.724514	1.10569
Venous thromboembolism	Butyricimonas	Weighted mode	16	-0.113843	0.105923	0.299463	-0.321451	0.0937662	0.892398	0.725096	1.0983
Venous thromboembolism	Romboutsia	MR Egger	14	-0.0638467	0.160446	0.697667	-0.37832	0.250627	0.938149	0.685011	1.28483
Venous thromboembolism	Romboutsia	Weighted median	14	0.0230351	0.0682056	0.735566	-0.110648	0.156718	1.0233	0.895254	1.16967
Venous thromboembolism	Romboutsia	Inverse variance weighted	14	-0.0312607	0.0541422	0.563682	-0.13738	0.0748581	0.969223	0.871639	1.07773
Venous thromboembolism	Romboutsia	Simple mode	14	0.0792093	0.125084	0.537551	-0.165954	0.324373	1.08243	0.847085	1.38316
Venous thromboembolism	Romboutsia	Weighted mode	14	0.0711216	0.123872	0.575664	-0.171668	0.313911	1.07371	0.842259	1.36877
Venous thromboembolism	LachnospiraceaeUCG010	MR Egger	12	-0.0955599	0.163302	0.571398	-0.415631	0.224511	0.908864	0.659924	1.25171
Venous thromboembolism	LachnospiraceaeUCG010	Weighted median	12	-0.107415	0.071317	0.132026	-0.247196	0.0323665	0.898153	0.780987	1.0329
Venous thromboembolism	LachnospiraceaeUCG010	Inverse variance weighted	12	-0.112166	0.0519821	0.0309451	-0.214051	-0.0102809	0.893896	0.807307	0.989772
Venous thromboembolism	LachnospiraceaeUCG010	Simple mode	12	-0.112318	0.113717	0.344528	-0.335204	0.110567	0.89376	0.715192	1.11691
Venous thromboembolism	LachnospiraceaeUCG010	Weighted mode	12	-0.09885	0.106523	0.37334	-0.307636	0.109936	0.905879	0.735183	1.11621
Venous thromboembolism	Gordonibacter	MR Egger	13	-0.240321	0.1316	0.0950673	-0.498257	0.0176146	0.786375	0.607589	1.01777
Venous thromboembolism	Gordonibacter	Weighted median	13	-0.0268932	0.0374666	0.472885	-0.100328	0.0465413	0.973465	0.904541	1.04764
Venous thromboembolism	Gordonibacter	Inverse variance weighted	13	-0.0447924	0.0354686	0.206634	-0.114311	0.0247261	0.956196	0.891981	1.02503
Venous thromboembolism	Gordonibacter	Simple mode	13	-0.0055688	0.0598039	0.927347	-0.122784	0.111647	0.994447	0.884454	1.11812
Venous thromboembolism	Gordonibacter	Weighted mode	13	-0.000393639	0.0592449	0.994808	-0.116514	0.115726	0.999606	0.890018	1.12269
Venous thromboembolism	Eubacteriumcoprostanoligenesgroup	MR Egger	14	-0.206194	0.292589	0.494433	-0.779668	0.36728	0.813675	0.458558	1.4438
Venous thromboembolism	Eubacteriumcoprostanoligenesgroup	Weighted median	14	0.00618942	0.083394	0.940836	-0.157263	0.169642	1.00621	0.85448	1.18488
Venous thromboembolism	Eubacteriumcoprostanoligenesgroup	Inverse variance weighted	14	-0.0118308	0.0727029	0.870732	-0.154328	0.130667	0.988239	0.85699	1.13959
Venous thromboembolism	Eubacteriumcoprostanoligenesgroup	Simple mode	14	0.0314928	0.133663	0.817403	-0.230486	0.293472	1.03199	0.794147	1.34108
Venous thromboembolism	Eubacteriumcoprostanoligenesgroup	Weighted mode	14	0.0113209	0.130125	0.931997	-0.243725	0.266367	1.01139	0.783703	1.30521
Venous thromboembolism	Subdoligranulum	MR Egger	13	-0.0195486	0.176287	0.9137	-0.365071	0.325974	0.980641	0.694147	1.38538
Venous thromboembolism	Subdoligranulum	Weighted median	13	-0.000614489	0.0784585	0.993751	-0.154393	0.153164	0.999386	0.856935	1.16552
Venous thromboembolism	Subdoligranulum	Inverse variance weighted	13	-0.00614021	0.0625858	0.921846	-0.128808	0.116528	0.993879	0.879142	1.12359
Venous thromboembolism	Subdoligranulum	Simple mode	13	0.0390488	0.133602	0.775067	-0.222811	0.300909	1.03982	0.800266	1.35109
Venous thromboembolism	Subdoligranulum	Weighted mode	13	0.0390488	0.104737	0.715778	-0.166235	0.244333	1.03982	0.846847	1.27677
Venous thromboembolism	Sutterella	MR Egger	12	-0.40398	0.227116	0.105643	-0.849127	0.0411675	0.667658	0.427788	1.04203
Venous thromboembolism	Sutterella	Weighted median	12	-0.205097	0.0697629	0.00328306	-0.341832	-0.0683615	0.814568	0.710467	0.933923
Venous thromboembolism	Sutterella	Inverse variance weighted	12	-0.132878	0.0537343	0.0134035	-0.238197	-0.0275584	0.875572	0.788047	0.972818
Venous thromboembolism	Sutterella	Simple mode	12	-0.200426	0.12638	0.14107	-0.448131	0.0472795	0.818382	0.638821	1.04842
Venous thromboembolism	Sutterella	Weighted mode	12	-0.212835	0.115374	0.0921488	-0.438968	0.0132982	0.80829	0.644702	1.01339
Venous thromboembolism	Methanobrevibacter	MR Egger	8	0.00490101	0.14069	0.973341	-0.270851	0.280653	1.00491	0.76273	1.32399
Venous thromboembolism	Methanobrevibacter	Weighted median	8	0.023585	0.0482087	0.62468	-0.070904	0.118074	1.02387	0.931551	1.12533
Venous thromboembolism	Methanobrevibacter	Inverse variance weighted	8	0.0540487	0.0353826	0.126625	-0.0153013	0.123399	1.05554	0.984815	1.13134
Venous thromboembolism	Methanobrevibacter	Simple mode	8	0.00787035	0.0675075	0.910463	-0.124444	0.140185	1.0079	0.882987	1.15049
Venous thromboembolism	Methanobrevibacter	Weighted mode	8	0.00683099	0.0653653	0.9197	-0.121285	0.134947	1.00685	0.885782	1.14448
Venous thromboembolism	Marvinbryantia	MR Egger	10	0.250618	0.419984	0.567186	-0.572552	1.07379	1.28482	0.564084	2.92644
Venous thromboembolism	Marvinbryantia	Weighted median	10	0.0930492	0.106311	0.381437	-0.115321	0.301419	1.09752	0.89108	1.35178
Venous thromboembolism	Marvinbryantia	Inverse variance weighted	10	0.106956	0.101859	0.293699	-0.0926871	0.306599	1.11289	0.911479	1.3588
Venous thromboembolism	Marvinbryantia	Simple mode	10	0.329481	0.240355	0.203646	-0.141615	0.800576	1.39025	0.867955	2.22682
Venous thromboembolism	Marvinbryantia	Weighted mode	10	0.321474	0.187233	0.120114	-0.0455026	0.68845	1.37916	0.955517	1.99063
Venous thromboembolism	Intestinimonas	MR Egger	18	0.0232488	0.107035	0.830792	-0.18654	0.233037	1.02352	0.829826	1.26243
Venous thromboembolism	Intestinimonas	Weighted median	18	-0.0353657	0.0520985	0.49725	-0.137479	0.0667474	0.965252	0.871553	1.06903
Venous thromboembolism	Intestinimonas	Inverse variance weighted	18	-0.0250087	0.03904	0.521788	-0.101527	0.0515096	0.975301	0.903457	1.05286
Venous thromboembolism	Intestinimonas	Simple mode	18	-0.019867	0.0822078	0.811928	-0.180994	0.14126	0.980329	0.83444	1.15172
Venous thromboembolism	Intestinimonas	Weighted mode	18	-0.0288115	0.0729531	0.697804	-0.1718	0.114177	0.9716	0.842148	1.12095
Venous thromboembolism	Ruminococcus2	MR Egger	15	-0.0462861	0.114624	0.692919	-0.27095	0.178378	0.954769	0.762655	1.19528
Venous thromboembolism	Ruminococcus2	Weighted median	15	-0.00436783	0.0614491	0.943334	-0.124808	0.116072	0.995642	0.882666	1.12308
Venous thromboembolism	Ruminococcus2	Inverse variance weighted	15	0.0392263	0.0469629	0.40357	-0.052821	0.131274	1.04001	0.94855	1.14028
Venous thromboembolism	Ruminococcus2	Simple mode	15	0.13472	0.10726	0.229667	-0.0755093	0.344949	1.14422	0.927271	1.41192
Venous thromboembolism	Ruminococcus2	Weighted mode	15	-0.0159795	0.0795069	0.843603	-0.171813	0.139854	0.984148	0.842137	1.15011
Venous thromboembolism	Collinsella	MR Egger	11	0.00835286	0.240083	0.973005	-0.462211	0.478916	1.00839	0.62989	1.61432
Venous thromboembolism	Collinsella	Weighted median	11	0.026525	0.0776473	0.732646	-0.125664	0.178714	1.02688	0.881911	1.19568
Venous thromboembolism	Collinsella	Inverse variance weighted	11	0.00457805	0.060352	0.939534	-0.113712	0.122868	1.00459	0.892515	1.13074
Venous thromboembolism	Collinsella	Simple mode	11	0.0548552	0.134892	0.692825	-0.209533	0.319244	1.05639	0.810963	1.37609
Venous thromboembolism	Collinsella	Weighted mode	11	0.0595689	0.136411	0.671617	-0.207797	0.326934	1.06138	0.812372	1.38671
Venous thromboembolism	Streptococcus	MR Egger	17	0.0645193	0.22402	0.777283	-0.37456	0.503599	1.06665	0.687591	1.65467
Venous thromboembolism	Streptococcus	Weighted median	17	-0.0724233	0.0693181	0.296117	-0.208287	0.0634402	0.930137	0.811974	1.0655
Venous thromboembolism	Streptococcus	Inverse variance weighted	17	-0.058846	0.0565595	0.298142	-0.169703	0.0520107	0.942852	0.843916	1.05339
Venous thromboembolism	Streptococcus	Simple mode	17	0.0249822	0.128836	0.848689	-0.227536	0.2775	1.0253	0.796494	1.31983
Venous thromboembolism	Streptococcus	Weighted mode	17	-0.101826	0.124993	0.427233	-0.346812	0.143161	0.903187	0.706938	1.15392
Venous thromboembolism	Tyzzerella3	MR Egger	14	-0.229122	0.174684	0.214184	-0.571502	0.113259	0.795232	0.564676	1.11992
Venous thromboembolism	Tyzzerella3	Weighted median	14	-0.0180204	0.0424163	0.670948	-0.101156	0.0651155	0.982141	0.903792	1.06728
Venous thromboembolism	Tyzzerella3	Inverse variance weighted	14	-0.000440139	0.0308874	0.988631	-0.0609794	0.0600991	0.99956	0.940843	1.06194
Venous thromboembolism	Tyzzerella3	Simple mode	14	-0.0361345	0.0759028	0.641931	-0.184904	0.112635	0.964511	0.831184	1.11922
Venous thromboembolism	Tyzzerella3	Weighted mode	14	-0.0270083	0.0701911	0.70662	-0.164583	0.110566	0.973353	0.848247	1.11691
Venous thromboembolism	Ruminiclostridium6	MR Egger	17	-0.251234	0.127937	0.0683736	-0.50199	-0.000476983	0.777841	0.605325	0.999523
Venous thromboembolism	Ruminiclostridium6	Weighted median	17	-0.103354	0.0655486	0.114852	-0.231829	0.0251213	0.901808	0.793081	1.02544
Venous thromboembolism	Ruminiclostridium6	Inverse variance weighted	17	-0.0550791	0.0512526	0.282527	-0.155534	0.045376	0.94641	0.855958	1.04642
Venous thromboembolism	Ruminiclostridium6	Simple mode	17	-0.0851084	0.121809	0.494768	-0.323854	0.153637	0.918413	0.723356	1.16607
Venous thromboembolism	Ruminiclostridium6	Weighted mode	17	-0.116623	0.102474	0.271847	-0.317473	0.0842269	0.889921	0.727986	1.08788
Venous thromboembolism	Eubacteriumruminantiumgroup	MR Egger	19	0.0818832	0.0952989	0.40217	-0.104903	0.268669	1.08533	0.900412	1.30822
Venous thromboembolism	Eubacteriumruminantiumgroup	Weighted median	19	0.0280653	0.0390767	0.472627	-0.048525	0.104656	1.02846	0.952634	1.11033
Venous thromboembolism	Eubacteriumruminantiumgroup	Inverse variance weighted	19	0.00595482	0.0289905	0.837255	-0.0508665	0.0627761	1.00597	0.950406	1.06479
Venous thromboembolism	Eubacteriumruminantiumgroup	Simple mode	19	0.05299	0.0738678	0.482357	-0.0917909	0.197771	1.05442	0.912296	1.21868
Venous thromboembolism	Eubacteriumruminantiumgroup	Weighted mode	19	0.0484707	0.0664259	0.474966	-0.081724	0.178665	1.04966	0.921526	1.19562
Venous thromboembolism	Terrisporobacter	MR Egger	5	0.0836341	0.175925	0.666975	-0.261179	0.428447	1.08723	0.770143	1.53487
Venous thromboembolism	Terrisporobacter	Weighted median	5	0.069965	0.07136	0.326863	-0.0699005	0.209831	1.07247	0.932487	1.23347
Venous thromboembolism	Terrisporobacter	Inverse variance weighted	5	0.0470147	0.0582451	0.419559	-0.0671457	0.161175	1.04814	0.935059	1.17489
Venous thromboembolism	Terrisporobacter	Simple mode	5	0.0663662	0.102774	0.553618	-0.13507	0.267802	1.06862	0.873655	1.30709
Venous thromboembolism	Terrisporobacter	Weighted mode	5	0.0610531	0.10362	0.587396	-0.142043	0.264149	1.06296	0.867584	1.30232
Venous thromboembolism	Howardella	MR Egger	11	-0.040366	0.11392	0.731248	-0.26365	0.182918	0.960438	0.768242	1.20072
Venous thromboembolism	Howardella	Weighted median	11	0.00886614	0.0356861	0.803788	-0.0610785	0.0788108	1.00891	0.940749	1.082
Venous thromboembolism	Howardella	Inverse variance weighted	11	0.0255629	0.0271033	0.345597	-0.0275597	0.0786854	1.02589	0.972817	1.08186
Venous thromboembolism	Howardella	Simple mode	11	0.00780367	0.0518142	0.883279	-0.0937521	0.109359	1.00783	0.910508	1.11556
Venous thromboembolism	Howardella	Weighted mode	11	0.0161931	0.0522432	0.762957	-0.0862036	0.11859	1.01632	0.917407	1.12591
Venous thromboembolism	Bacteroides	MR Egger	12	0.0517878	0.302601	0.867525	-0.54131	0.644886	1.05315	0.581985	1.90577
Venous thromboembolism	Bacteroides	Weighted median	12	-0.0903376	0.076643	0.238525	-0.240558	0.0598827	0.913623	0.786189	1.06171
Venous thromboembolism	Bacteroides	Inverse variance weighted	12	-0.0751541	0.0571431	0.188446	-0.187155	0.0368464	0.927601	0.829316	1.03753
Venous thromboembolism	Bacteroides	Simple mode	12	-0.121773	0.1392	0.400379	-0.394604	0.151059	0.88535	0.673947	1.16307
Venous thromboembolism	Bacteroides	Weighted mode	12	-0.0907042	0.123647	0.478551	-0.333052	0.151643	0.913288	0.716733	1.16374
Venous thromboembolism	LachnospiraceaeNK4A136group	MR Egger	15	-0.167659	0.118622	0.181038	-0.400158	0.0648404	0.845642	0.670214	1.06699
Venous thromboembolism	LachnospiraceaeNK4A136group	Weighted median	15	-0.0655858	0.0686976	0.339728	-0.200233	0.0690615	0.936519	0.81854	1.0715
Venous thromboembolism	LachnospiraceaeNK4A136group	Inverse variance weighted	15	-0.106961	0.0579669	0.0650078	-0.220576	0.00665434	0.898561	0.802057	1.00668
Venous thromboembolism	LachnospiraceaeNK4A136group	Simple mode	15	-0.149664	0.11501	0.214159	-0.375083	0.0757549	0.860997	0.687232	1.0787
Venous thromboembolism	LachnospiraceaeNK4A136group	Weighted mode	15	-0.0887896	0.0692544	0.220639	-0.224528	0.046949	0.915038	0.798893	1.04807
Venous thromboembolism	Eubacteriumeligensgroup	MR Egger	10	0.0143741	0.178418	0.937768	-0.335325	0.364073	1.01448	0.715106	1.43918
Venous thromboembolism	Eubacteriumeligensgroup	Weighted median	10	0.0588515	0.074844	0.431679	-0.0878427	0.205546	1.06062	0.915905	1.2282
Venous thromboembolism	Eubacteriumeligensgroup	Inverse variance weighted	10	-0.0288489	0.061751	0.640371	-0.149881	0.092183	0.971563	0.860811	1.09657
Venous thromboembolism	Eubacteriumeligensgroup	Simple mode	10	0.0258245	0.12356	0.839099	-0.216353	0.268002	1.02616	0.805451	1.30735
Venous thromboembolism	Eubacteriumeligensgroup	Weighted mode	10	0.0797026	0.0941247	0.419066	-0.104782	0.264187	1.08296	0.900521	1.30237
Venous thromboembolism	Oscillibacter	MR Egger	16	0.0523528	0.120095	0.669536	-0.183034	0.287739	1.05375	0.83274	1.33341
Venous thromboembolism	Oscillibacter	Weighted median	16	0.00804943	0.0449398	0.857847	-0.0800326	0.0961315	1.00808	0.923086	1.1009
Venous thromboembolism	Oscillibacter	Inverse variance weighted	16	0.00626035	0.0342361	0.854909	-0.0608423	0.073363	1.00628	0.940972	1.07612
Venous thromboembolism	Oscillibacter	Simple mode	16	0.017271	0.0712432	0.811736	-0.122366	0.156908	1.01742	0.884825	1.16989
Venous thromboembolism	Oscillibacter	Weighted mode	16	0.0122806	0.0724973	0.86775	-0.129814	0.154375	1.01236	0.878259	1.16693
Venous thromboembolism	Escherichia.Shigella	MR Egger	15	0.128455	0.229227	0.584748	-0.320831	0.577741	1.13707	0.725546	1.78201
Venous thromboembolism	Escherichia.Shigella	Weighted median	15	-0.00114594	0.0677728	0.98651	-0.133981	0.131689	0.998855	0.874607	1.14075
Venous thromboembolism	Escherichia.Shigella	Inverse variance weighted	15	-0.0176972	0.0731464	0.808825	-0.161064	0.12567	0.982459	0.851238	1.13391
Venous thromboembolism	Escherichia.Shigella	Simple mode	15	-0.0370868	0.109069	0.738881	-0.250862	0.176688	0.963592	0.77813	1.19326
Venous thromboembolism	Escherichia.Shigella	Weighted mode	15	-0.0370868	0.100633	0.717988	-0.234328	0.160155	0.963592	0.791102	1.17369
Venous thromboembolism	Ruminococcus1	MR Egger	13	-0.151896	0.191694	0.444888	-0.527616	0.223825	0.859078	0.59001	1.25085
Venous thromboembolism	Ruminococcus1	Weighted median	13	-0.108007	0.0708205	0.127239	-0.246815	0.0308012	0.897621	0.781285	1.03128
Venous thromboembolism	Ruminococcus1	Inverse variance weighted	13	-0.0358752	0.0677989	0.596708	-0.168761	0.0970107	0.964761	0.844711	1.10187
Venous thromboembolism	Ruminococcus1	Simple mode	13	-0.129188	0.0983769	0.213673	-0.322007	0.0636303	0.878808	0.724693	1.0657
Venous thromboembolism	Ruminococcus1	Weighted mode	13	-0.134811	0.0938913	0.176606	-0.318838	0.0492162	0.873881	0.726994	1.05045
Venous thromboembolism	LachnospiraceaeFCS020group	MR Egger	15	-0.0503484	0.135213	0.715623	-0.315367	0.21467	0.950898	0.729521	1.23945
Venous thromboembolism	LachnospiraceaeFCS020group	Weighted median	15	0.0427615	0.0625664	0.494318	-0.0798687	0.165392	1.04369	0.923238	1.17986
Venous thromboembolism	LachnospiraceaeFCS020group	Inverse variance weighted	15	0.063032	0.0507665	0.214382	-0.0364704	0.162534	1.06506	0.964187	1.17649
Venous thromboembolism	LachnospiraceaeFCS020group	Simple mode	15	0.0114648	0.109947	0.918429	-0.204031	0.226961	1.01153	0.815437	1.25478
Venous thromboembolism	LachnospiraceaeFCS020group	Weighted mode	15	0.0341502	0.11237	0.765667	-0.186094	0.254395	1.03474	0.830195	1.28968
Venous thromboembolism	Eubacteriumventriosumgroup	MR Egger	15	0.169145	0.218106	0.451911	-0.258342	0.596633	1.18429	0.772331	1.81599
Venous thromboembolism	Eubacteriumventriosumgroup	Weighted median	15	-0.0086729	0.0652216	0.894212	-0.136507	0.119161	0.991365	0.8724	1.12655
Venous thromboembolism	Eubacteriumventriosumgroup	Inverse variance weighted	15	-0.0674816	0.0491917	0.170123	-0.163897	0.0289341	0.934745	0.848829	1.02936
Venous thromboembolism	Eubacteriumventriosumgroup	Simple mode	15	-0.00120999	0.107897	0.991211	-0.212689	0.210269	0.998791	0.808408	1.23401
Venous thromboembolism	Eubacteriumventriosumgroup	Weighted mode	15	0.00061395	0.109932	0.995623	-0.214853	0.216081	1.00061	0.80666	1.2412
Venous thromboembolism	LachnospiraceaeUCG004	MR Egger	13	0.0835686	0.214565	0.704357	-0.336979	0.504117	1.08716	0.713924	1.65552
Venous thromboembolism	LachnospiraceaeUCG004	Weighted median	13	0.0759582	0.0691644	0.272105	-0.059604	0.21152	1.07892	0.942138	1.23556
Venous thromboembolism	LachnospiraceaeUCG004	Inverse variance weighted	13	0.0319772	0.0528172	0.544893	-0.0715446	0.135499	1.03249	0.930955	1.14511
Venous thromboembolism	LachnospiraceaeUCG004	Simple mode	13	0.0961732	0.116741	0.426115	-0.13264	0.324986	1.10095	0.875781	1.38401
Venous thromboembolism	LachnospiraceaeUCG004	Weighted mode	13	0.0961732	0.119352	0.436037	-0.137756	0.330102	1.10095	0.871311	1.39111
Venous thromboembolism	RuminococcaceaeUCG010	MR Egger	8	-0.0552598	0.261804	0.839817	-0.568395	0.457876	0.946239	0.566434	1.58071
Venous thromboembolism	RuminococcaceaeUCG010	Weighted median	8	-0.0784455	0.0811632	0.333786	-0.237525	0.0806343	0.924552	0.788577	1.08397
Venous thromboembolism	RuminococcaceaeUCG010	Inverse variance weighted	8	-0.115884	0.0794427	0.144646	-0.271591	0.0398241	0.890579	0.762166	1.04063
Venous thromboembolism	RuminococcaceaeUCG010	Simple mode	8	-0.0619445	0.126302	0.638815	-0.309496	0.185607	0.939935	0.733817	1.20395
Venous thromboembolism	RuminococcaceaeUCG010	Weighted mode	8	-0.0759712	0.103404	0.486398	-0.278643	0.1267	0.926843	0.75681	1.13508
Venous thromboembolism	RuminococcaceaeUCG014	MR Egger	17	-0.068248	0.10486	0.524988	-0.273773	0.137277	0.934029	0.760505	1.14715
Venous thromboembolism	RuminococcaceaeUCG014	Weighted median	17	-0.0425583	0.0570568	0.455732	-0.15439	0.069273	0.958335	0.856938	1.07173
Venous thromboembolism	RuminococcaceaeUCG014	Inverse variance weighted	17	-0.0188934	0.0403767	0.639836	-0.0980318	0.060245	0.981284	0.90662	1.0621
Venous thromboembolism	RuminococcaceaeUCG014	Simple mode	17	-0.0370351	0.104105	0.726675	-0.24108	0.16701	0.963642	0.785779	1.18177
Venous thromboembolism	RuminococcaceaeUCG014	Weighted mode	17	-0.0585812	0.0729306	0.433604	-0.201525	0.0843628	0.943102	0.817483	1.08802
Venous thromboembolism	Hungatella	MR Egger	5	0.208853	0.272618	0.499377	-0.325478	0.743185	1.23226	0.722182	2.10262
Venous thromboembolism	Hungatella	Weighted median	5	-0.0395952	0.0586841	0.499854	-0.154616	0.0754255	0.961178	0.856744	1.07834
Venous thromboembolism	Hungatella	Inverse variance weighted	5	-0.0569901	0.0449678	0.205029	-0.145127	0.0311468	0.944603	0.864912	1.03164
Venous thromboembolism	Hungatella	Simple mode	5	-0.0326115	0.0789974	0.700909	-0.187446	0.122223	0.967915	0.829074	1.13001
Venous thromboembolism	Hungatella	Weighted mode	5	-0.0199525	0.0745241	0.802144	-0.16602	0.126115	0.980245	0.84703	1.13441
Venous thromboembolism	Phascolarctobacterium	MR Egger	11	0.0930388	0.289542	0.755297	-0.474464	0.660541	1.0975	0.622219	1.93584
Venous thromboembolism	Phascolarctobacterium	Weighted median	11	-0.00854972	0.0692886	0.901796	-0.144355	0.127256	0.991487	0.86558	1.13571
Venous thromboembolism	Phascolarctobacterium	Inverse variance weighted	11	-0.0732862	0.0703171	0.297308	-0.211108	0.0645353	0.929335	0.809687	1.06666
Venous thromboembolism	Phascolarctobacterium	Simple mode	11	-0.0106673	0.107791	0.923124	-0.221938	0.200603	0.989389	0.800965	1.22214
Venous thromboembolism	Phascolarctobacterium	Weighted mode	11	-0.0198449	0.105821	0.854994	-0.227254	0.187564	0.980351	0.796719	1.20631
Venous thromboembolism	Clostridiumsensustricto1	MR Egger	9	-0.119869	0.202325	0.572178	-0.516425	0.276688	0.887037	0.59665	1.31875
Venous thromboembolism	Clostridiumsensustricto1	Weighted median	9	-0.043292	0.070059	0.536617	-0.180608	0.0940236	0.957632	0.834763	1.09859
Venous thromboembolism	Clostridiumsensustricto1	Inverse variance weighted	9	0.00356819	0.075576	0.962343	-0.144561	0.151697	1.00357	0.865402	1.16381
Venous thromboembolism	Clostridiumsensustricto1	Simple mode	9	-0.0176692	0.0936242	0.855009	-0.201173	0.165834	0.982486	0.817771	1.18038
Venous thromboembolism	Clostridiumsensustricto1	Weighted mode	9	-0.0452555	0.0837858	0.603812	-0.209476	0.118965	0.955753	0.811009	1.12633
Venous thromboembolism	Lachnospira	MR Egger	7	-1.06299	0.743037	0.211949	-2.51934	0.393365	0.345422	0.0805127	1.48196
Venous thromboembolism	Lachnospira	Weighted median	7	0.0966794	0.118833	0.415889	-0.136233	0.329592	1.10151	0.872639	1.3904
Venous thromboembolism	Lachnospira	Inverse variance weighted	7	0.0745064	0.15191	0.623806	-0.223238	0.372251	1.07735	0.799925	1.451
Venous thromboembolism	Lachnospira	Simple mode	7	0.0575934	0.175925	0.754505	-0.28722	0.402407	1.05928	0.750347	1.49542
Venous thromboembolism	Lachnospira	Weighted mode	7	0.0527703	0.151944	0.740223	-0.245039	0.35058	1.05419	0.782674	1.41989
Venous thromboembolism	Olsenella	MR Egger	11	-0.0550663	0.0918792	0.563732	-0.235149	0.125017	0.946422	0.790453	1.13317
Venous thromboembolism	Olsenella	Weighted median	11	0.0426677	0.03566	0.231496	-0.027226	0.112561	1.04359	0.973141	1.11914
Venous thromboembolism	Olsenella	Inverse variance weighted	11	0.0169253	0.0276831	0.540938	-0.0373336	0.0711842	1.01707	0.963355	1.07378
Venous thromboembolism	Olsenella	Simple mode	11	0.0646539	0.0614233	0.317296	-0.0557359	0.185044	1.06679	0.945789	1.20327
Venous thromboembolism	Olsenella	Weighted mode	11	0.0646539	0.0623063	0.323861	-0.0574666	0.186774	1.06679	0.944153	1.20536
Venous thromboembolism	Veillonella	MR Egger	8	-0.81778	0.484228	0.142214	-1.76687	0.131306	0.44141	0.170868	1.14032
Venous thromboembolism	Veillonella	Weighted median	8	-0.0240347	0.0703015	0.732441	-0.161826	0.113756	0.976252	0.85059	1.12048
Venous thromboembolism	Veillonella	Inverse variance weighted	8	-0.0351575	0.0587841	0.549787	-0.150374	0.0800593	0.965453	0.860386	1.08335
Venous thromboembolism	Veillonella	Simple mode	8	-0.00624585	0.113298	0.957577	-0.22831	0.215818	0.993774	0.795877	1.24088
Venous thromboembolism	Veillonella	Weighted mode	8	0.00202578	0.117372	0.986711	-0.228023	0.232074	1.00203	0.796106	1.26121
Venous thromboembolism	LachnospiraceaeND3007group	MR Egger	3	1.97847	1.93233	0.49249	-1.8089	5.76585	7.23168	0.163834	319.209
Venous thromboembolism	LachnospiraceaeND3007group	Weighted median	3	0.111522	0.147461	0.449482	-0.177502	0.400545	1.11798	0.837359	1.49264
Venous thromboembolism	LachnospiraceaeND3007group	Inverse variance weighted	3	0.104328	0.114419	0.361872	-0.119933	0.328589	1.10996	0.88698	1.38901
Venous thromboembolism	LachnospiraceaeND3007group	Simple mode	3	0.168851	0.184209	0.456102	-0.192199	0.529901	1.18394	0.825143	1.69876
Venous thromboembolism	LachnospiraceaeND3007group	Weighted mode	3	0.141502	0.169727	0.492159	-0.191163	0.474168	1.152	0.825998	1.60668
Venous thromboembolism	Enterorhabdus	MR Egger	7	-0.0572251	0.136702	0.692874	-0.325162	0.210712	0.944381	0.72241	1.23456
Venous thromboembolism	Enterorhabdus	Weighted median	7	-0.0294681	0.0644932	0.64773	-0.155875	0.0969386	0.970962	0.855666	1.10179
Venous thromboembolism	Enterorhabdus	Inverse variance weighted	7	-0.0238432	0.0509842	0.640029	-0.123772	0.0760859	0.976439	0.883581	1.07906
Venous thromboembolism	Enterorhabdus	Simple mode	7	-0.0683417	0.0944284	0.496461	-0.253421	0.116738	0.933941	0.776141	1.12382
Venous thromboembolism	Enterorhabdus	Weighted mode	7	-0.0500005	0.0914794	0.604384	-0.2293	0.129299	0.951229	0.79509	1.13803
Venous thromboembolism	Intestinibacter	MR Egger	15	-0.129583	0.143621	0.383335	-0.41108	0.151915	0.878462	0.662934	1.16406
Venous thromboembolism	Intestinibacter	Weighted median	15	-0.0160144	0.0594906	0.787782	-0.132616	0.100587	0.984113	0.875801	1.10582
Venous thromboembolism	Intestinibacter	Inverse variance weighted	15	-0.0149706	0.043653	0.731639	-0.100531	0.0705893	0.985141	0.904357	1.07314
Venous thromboembolism	Intestinibacter	Simple mode	15	-0.036486	0.113933	0.753515	-0.259794	0.186822	0.964172	0.77121	1.20541
Venous thromboembolism	Intestinibacter	Weighted mode	15	-0.0343966	0.10708	0.752787	-0.244274	0.175481	0.966188	0.783273	1.19182
Venous thromboembolism	Oscillospira	MR Egger	9	-0.274086	0.370823	0.48387	-1.0009	0.452727	0.760266	0.367549	1.57259
Venous thromboembolism	Oscillospira	Weighted median	9	0.0347416	0.0760744	0.647902	-0.114364	0.183847	1.03535	0.891933	1.20183
Venous thromboembolism	Oscillospira	Inverse variance weighted	9	0.00151123	0.0826693	0.985415	-0.160521	0.163543	1.00151	0.8517	1.17768
Venous thromboembolism	Oscillospira	Simple mode	9	0.0313083	0.122831	0.80524	-0.209441	0.272058	1.0318	0.811037	1.31266
Venous thromboembolism	Oscillospira	Weighted mode	9	0.0359705	0.107197	0.745836	-0.174135	0.246076	1.03663	0.840184	1.279
Venous thromboembolism	Faecalibacterium	MR Egger	13	-0.136447	0.107032	0.228641	-0.346231	0.0733359	0.872452	0.707349	1.07609
Venous thromboembolism	Faecalibacterium	Weighted median	13	-0.087822	0.0638143	0.168756	-0.212898	0.037254	0.915924	0.808239	1.03796
Venous thromboembolism	Faecalibacterium	Inverse variance weighted	13	-0.00666879	0.0543346	0.902316	-0.113165	0.0998271	0.993353	0.893004	1.10498
Venous thromboembolism	Faecalibacterium	Simple mode	13	-0.0201392	0.104698	0.85068	-0.225347	0.185068	0.980062	0.79824	1.2033
Venous thromboembolism	Faecalibacterium	Weighted mode	13	-0.0728766	0.0701114	0.319092	-0.210295	0.0645419	0.929716	0.810345	1.06667
Venous thromboembolism	Actinomyces	MR Egger	8	-0.0560708	0.115757	0.645288	-0.282955	0.170813	0.945472	0.753554	1.18627
Venous thromboembolism	Actinomyces	Weighted median	8	-0.0249454	0.0595956	0.675525	-0.141753	0.0918621	0.975363	0.867836	1.09621
Venous thromboembolism	Actinomyces	Inverse variance weighted	8	-0.0256037	0.0458248	0.576345	-0.11542	0.0642128	0.974721	0.890992	1.06632
Venous thromboembolism	Actinomyces	Simple mode	8	-0.0242763	0.0872386	0.788842	-0.195264	0.146711	0.976016	0.822618	1.15802
Venous thromboembolism	Actinomyces	Weighted mode	8	-0.0285693	0.0772497	0.722445	-0.179979	0.12284	0.971835	0.835288	1.1307
Venous thromboembolism	CandidatusSoleaferrea	MR Egger	12	0.299661	0.151062	0.0754084	0.00357867	0.595743	1.3494	1.00359	1.81438
Venous thromboembolism	CandidatusSoleaferrea	Weighted median	12	-0.0225122	0.0497549	0.650936	-0.120032	0.0750075	0.977739	0.886892	1.07789
Venous thromboembolism	CandidatusSoleaferrea	Inverse variance weighted	12	-0.0374181	0.0402548	0.352614	-0.116317	0.0414814	0.963273	0.890193	1.04235
Venous thromboembolism	CandidatusSoleaferrea	Simple mode	12	-0.084371	0.0945752	0.391434	-0.269738	0.100996	0.91909	0.763579	1.10627
Venous thromboembolism	CandidatusSoleaferrea	Weighted mode	12	-0.0202933	0.0871576	0.820166	-0.191122	0.150536	0.979911	0.826032	1.16246
Venous thromboembolism	Blautia	MR Egger	13	-0.253343	0.151369	0.12236	-0.550026	0.0433408	0.776202	0.576935	1.04429
Venous thromboembolism	Blautia	Weighted median	13	-0.11015	0.0782799	0.159388	-0.263579	0.0432784	0.8957	0.768297	1.04423
Venous thromboembolism	Blautia	Inverse variance weighted	13	-0.100183	0.0575424	0.0816793	-0.212966	0.0126004	0.904672	0.808184	1.01268
Venous thromboembolism	Blautia	Simple mode	13	-0.0966363	0.132064	0.478376	-0.355482	0.162209	0.907886	0.700836	1.17611
Venous thromboembolism	Blautia	Weighted mode	13	-0.104254	0.123786	0.41614	-0.346875	0.138367	0.900996	0.706894	1.1484
Venous thromboembolism	Lachnoclostridium	MR Egger	14	0.120926	0.192296	0.541231	-0.255974	0.497827	1.12854	0.774162	1.64514
Venous thromboembolism	Lachnoclostridium	Weighted median	14	-0.0557814	0.0780349	0.474717	-0.20873	0.0971671	0.945746	0.811614	1.10204
Venous thromboembolism	Lachnoclostridium	Inverse variance weighted	14	-0.0427531	0.0547187	0.434612	-0.150002	0.0644956	0.958148	0.860707	1.06662
Venous thromboembolism	Lachnoclostridium	Simple mode	14	-0.105284	0.131925	0.439171	-0.363856	0.153288	0.900069	0.694991	1.16566
Venous thromboembolism	Lachnoclostridium	Weighted mode	14	-0.0420633	0.114681	0.71968	-0.266838	0.182711	0.958809	0.765797	1.20047
Venous thromboembolism	Eubacteriumhalliigroup	MR Egger	14	0.195439	0.131124	0.161904	-0.0615633	0.452441	1.21584	0.940293	1.57215
Venous thromboembolism	Eubacteriumhalliigroup	Weighted median	14	0.0963102	0.0712374	0.176388	-0.0433151	0.235936	1.1011	0.95761	1.26609
Venous thromboembolism	Eubacteriumhalliigroup	Inverse variance weighted	14	0.0880175	0.0627461	0.16069	-0.0349649	0.211	1.09201	0.965639	1.23491
Venous thromboembolism	Eubacteriumhalliigroup	Simple mode	14	0.0841581	0.120151	0.496001	-0.151338	0.319654	1.0878	0.859557	1.37665
Venous thromboembolism	Eubacteriumhalliigroup	Weighted mode	14	0.0841581	0.0982064	0.406992	-0.108326	0.276643	1.0878	0.897335	1.3187
Venous thromboembolism	Slackia	MR Egger	9	-0.40593	0.199117	0.0808735	-0.796199	-0.0156611	0.666357	0.45104	0.984461
Venous thromboembolism	Slackia	Weighted median	9	-0.021582	0.0602248	0.720075	-0.139623	0.0964586	0.978649	0.869686	1.10126
Venous thromboembolism	Slackia	Inverse variance weighted	9	-0.0054815	0.0460754	0.905301	-0.0957893	0.0848263	0.994533	0.908655	1.08853
Venous thromboembolism	Slackia	Simple mode	9	-0.103	0.099669	0.331634	-0.298351	0.0923513	0.902127	0.742041	1.09675
Venous thromboembolism	Slackia	Weighted mode	9	-0.103	0.0990882	0.328976	-0.297213	0.0912129	0.902127	0.742886	1.0955
Venous thromboembolism	LachnospiraceaeUCG008	MR Egger	11	-0.136484	0.18992	0.490598	-0.508727	0.235759	0.87242	0.601261	1.26587
Venous thromboembolism	LachnospiraceaeUCG008	Weighted median	11	0.0173897	0.0482747	0.71868	-0.0772288	0.112008	1.01754	0.925678	1.11852
Venous thromboembolism	LachnospiraceaeUCG008	Inverse variance weighted	11	0.0112289	0.0368698	0.760705	-0.0610359	0.0834938	1.01129	0.940789	1.08708
Venous thromboembolism	LachnospiraceaeUCG008	Simple mode	11	0.0292595	0.0777537	0.714548	-0.123138	0.181657	1.02969	0.884142	1.1992
Venous thromboembolism	LachnospiraceaeUCG008	Weighted mode	11	0.031563	0.0758543	0.686126	-0.117111	0.180237	1.03207	0.889486	1.1975
Venous thromboembolism	Parasutterella	MR Egger	16	0.127541	0.110234	0.266632	-0.0885176	0.343599	1.13603	0.915287	1.41001
Venous thromboembolism	Parasutterella	Weighted median	16	0.0754389	0.0530256	0.154826	-0.0284912	0.179369	1.07836	0.971911	1.19646
Venous thromboembolism	Parasutterella	Inverse variance weighted	16	0.0307641	0.0376228	0.413529	-0.0429766	0.104505	1.03124	0.957934	1.11016
Venous thromboembolism	Parasutterella	Simple mode	16	0.11938	0.105346	0.27491	-0.0870979	0.325858	1.1268	0.916587	1.38522
Venous thromboembolism	Parasutterella	Weighted mode	16	0.136602	0.100407	0.193773	-0.0601964	0.333401	1.14637	0.94158	1.39571
Venous thromboembolism	ChristensenellaceaeR.7group	MR Egger	10	-0.0310245	0.228138	0.895189	-0.478175	0.416126	0.969452	0.619914	1.51608
Venous thromboembolism	ChristensenellaceaeR.7group	Weighted median	10	-0.161286	0.0868723	0.0633705	-0.331555	0.00898406	0.851049	0.717806	1.00902
Venous thromboembolism	ChristensenellaceaeR.7group	Inverse variance weighted	10	-0.168904	0.0642641	0.00858173	-0.294862	-0.0429466	0.84459	0.744634	0.957963
Venous thromboembolism	ChristensenellaceaeR.7group	Simple mode	10	-0.163457	0.133753	0.252719	-0.425614	0.0986998	0.849203	0.653369	1.10373
Venous thromboembolism	ChristensenellaceaeR.7group	Weighted mode	10	-0.169219	0.13175	0.231079	-0.427449	0.0890116	0.844324	0.652171	1.09309
Venous thromboembolism	Catenibacterium	MR Egger	4	-0.376877	0.563563	0.572515	-1.48146	0.727707	0.686	0.227305	2.07033
Venous thromboembolism	Catenibacterium	Weighted median	4	0.0218116	0.053518	0.683599	-0.0830837	0.126707	1.02205	0.920274	1.13508
Venous thromboembolism	Catenibacterium	Inverse variance weighted	4	0.00710469	0.0450235	0.874615	-0.0811414	0.0953507	1.00713	0.922063	1.10004
Venous thromboembolism	Catenibacterium	Simple mode	4	0.0254775	0.06759	0.7313	-0.106999	0.157954	1.0258	0.898527	1.17111
Venous thromboembolism	Catenibacterium	Weighted mode	4	0.025104	0.0719659	0.750262	-0.115949	0.166157	1.02542	0.890521	1.18076
Venous thromboembolism	LachnospiraceaeUCG001	MR Egger	15	0.194011	0.23146	0.417061	-0.25965	0.647671	1.21411	0.771321	1.91109
Venous thromboembolism	LachnospiraceaeUCG001	Weighted median	15	0.0300524	0.0582431	0.605867	-0.0841041	0.144209	1.03051	0.919336	1.15513
Venous thromboembolism	LachnospiraceaeUCG001	Inverse variance weighted	15	0.0270914	0.0499134	0.587289	-0.0707388	0.124922	1.02746	0.931705	1.13306
Venous thromboembolism	LachnospiraceaeUCG001	Simple mode	15	0.130394	0.116765	0.282916	-0.0984665	0.359254	1.13928	0.906226	1.43226
Venous thromboembolism	LachnospiraceaeUCG001	Weighted mode	15	0.118091	0.102999	0.270795	-0.0837867	0.31997	1.12535	0.919627	1.37709
Venous thromboembolism	RikenellaceaeRC9gutgroup	MR Egger	12	-0.054562	0.166995	0.750609	-0.381872	0.272748	0.9469	0.682582	1.31357
Venous thromboembolism	RikenellaceaeRC9gutgroup	Weighted median	12	0.0442002	0.0350787	0.207658	-0.024554	0.112954	1.04519	0.975745	1.11958
Venous thromboembolism	RikenellaceaeRC9gutgroup	Inverse variance weighted	12	0.0223007	0.0260115	0.391257	-0.0286819	0.0732833	1.02255	0.971726	1.07604
Venous thromboembolism	RikenellaceaeRC9gutgroup	Simple mode	12	0.0494603	0.0614167	0.437695	-0.0709164	0.169837	1.0507	0.93154	1.18511
Venous thromboembolism	RikenellaceaeRC9gutgroup	Weighted mode	12	0.0565985	0.0607379	0.371416	-0.0624478	0.175645	1.05823	0.939462	1.19201
Venous thromboembolism	Oxalobacter	MR Egger	12	0.0707016	0.18224	0.706176	-0.286488	0.427891	1.07326	0.750896	1.53402
Venous thromboembolism	Oxalobacter	Weighted median	12	-0.0310848	0.0432423	0.472232	-0.11584	0.0536701	0.969393	0.890618	1.05514
Venous thromboembolism	Oxalobacter	Inverse variance weighted	12	-0.00078844	0.0398477	0.984214	-0.0788899	0.077313	0.999212	0.924142	1.08038
Venous thromboembolism	Oxalobacter	Simple mode	12	-0.0558602	0.078986	0.494142	-0.210673	0.0989524	0.945671	0.810039	1.10401
Venous thromboembolism	Oxalobacter	Weighted mode	12	-0.0575214	0.0800016	0.487132	-0.214324	0.0992817	0.944102	0.807086	1.10438
Venous thromboembolism	Erysipelatoclostridium	MR Egger	16	-0.101888	0.149972	0.507975	-0.395833	0.192057	0.903131	0.673119	1.21174
Venous thromboembolism	Erysipelatoclostridium	Weighted median	16	0.0611844	0.0506676	0.227215	-0.0381241	0.160493	1.06309	0.962593	1.17409
Venous thromboembolism	Erysipelatoclostridium	Inverse variance weighted	16	0.0521874	0.0372157	0.160827	-0.0207554	0.12513	1.05357	0.979459	1.1333
Venous thromboembolism	Erysipelatoclostridium	Simple mode	16	0.0985586	0.0883477	0.282157	-0.0746028	0.27172	1.10358	0.928112	1.31222
Venous thromboembolism	Erysipelatoclostridium	Weighted mode	16	0.0933537	0.0795076	0.258641	-0.0624812	0.249189	1.09785	0.939431	1.28298
Venous thromboembolism	Eisenbergiella	MR Egger	12	-0.329469	0.273236	0.255649	-0.865012	0.206074	0.719306	0.421047	1.22884
Venous thromboembolism	Eisenbergiella	Weighted median	12	0.000151284	0.0470981	0.997437	-0.092161	0.0924636	1.00015	0.911958	1.09687
Venous thromboembolism	Eisenbergiella	Inverse variance weighted	12	0.0126027	0.0379935	0.740111	-0.0618646	0.08707	1.01268	0.94001	1.09097
Venous thromboembolism	Eisenbergiella	Simple mode	12	-0.0305291	0.0884427	0.736465	-0.203877	0.142818	0.969932	0.815563	1.15352
Venous thromboembolism	Eisenbergiella	Weighted mode	12	-0.0139079	0.0841789	0.871769	-0.178899	0.151083	0.986188	0.836191	1.16309
Venous thromboembolism	Anaerofilum	MR Egger	11	0.00246707	0.153423	0.987521	-0.298241	0.303175	1.00247	0.742122	1.35415
Venous thromboembolism	Anaerofilum	Weighted median	11	-0.0517611	0.0456988	0.257358	-0.141331	0.0378086	0.949556	0.868202	1.03853
Venous thromboembolism	Anaerofilum	Inverse variance weighted	11	-0.0304644	0.0328623	0.353911	-0.0948746	0.0339458	0.969995	0.909487	1.03453
Venous thromboembolism	Anaerofilum	Simple mode	11	-0.0963924	0.0807563	0.260174	-0.254675	0.06189	0.908108	0.775168	1.06385
Venous thromboembolism	Anaerofilum	Weighted mode	11	-0.0937096	0.0790681	0.263348	-0.248683	0.061264	0.910547	0.779827	1.06318
Venous thromboembolism	Butyrivibrio	MR Egger	16	-0.0510876	0.112105	0.655585	-0.270813	0.168638	0.950195	0.762759	1.18369
Venous thromboembolism	Butyrivibrio	Weighted median	16	-0.00866523	0.0308371	0.77871	-0.0691058	0.0517754	0.991372	0.933228	1.05314
Venous thromboembolism	Butyrivibrio	Inverse variance weighted	16	-0.0142714	0.0253869	0.57401	-0.0640296	0.0354869	0.98583	0.937977	1.03612
Venous thromboembolism	Butyrivibrio	Simple mode	16	0.0245494	0.0505833	0.634457	-0.0745938	0.123693	1.02485	0.92812	1.13167
Venous thromboembolism	Butyrivibrio	Weighted mode	16	0.00664134	0.0498447	0.895774	-0.0910542	0.104337	1.00666	0.912968	1.10997
Venous thromboembolism	ErysipelotrichaceaeUCG003	MR Egger	17	-0.243269	0.120058	0.0609036	-0.478584	-0.00795481	0.78406	0.61966	0.992077
Venous thromboembolism	ErysipelotrichaceaeUCG003	Weighted median	17	0.000378972	0.0585566	0.994836	-0.114392	0.11515	1.00038	0.891908	1.12204
Venous thromboembolism	ErysipelotrichaceaeUCG003	Inverse variance weighted	17	-0.0583992	0.0433002	0.177431	-0.143268	0.0264692	0.943273	0.866522	1.02682
Venous thromboembolism	ErysipelotrichaceaeUCG003	Simple mode	17	0.0466592	0.0944807	0.628124	-0.138523	0.231841	1.04776	0.870643	1.26092
Venous thromboembolism	ErysipelotrichaceaeUCG003	Weighted mode	17	0.0466592	0.0922987	0.620084	-0.134246	0.227565	1.04776	0.874375	1.25554
Venous thromboembolism	Ruminococcustorquesgroup	MR Egger	13	0.000620849	0.211691	0.997712	-0.414294	0.415536	1.00062	0.660806	1.51518
Venous thromboembolism	Ruminococcustorquesgroup	Weighted median	13	0.0454575	0.0856693	0.595685	-0.122454	0.213369	1.04651	0.884746	1.23784
Venous thromboembolism	Ruminococcustorquesgroup	Inverse variance weighted	13	0.0359212	0.058991	0.542573	-0.0797011	0.151544	1.03657	0.923392	1.16363
Venous thromboembolism	Ruminococcustorquesgroup	Simple mode	13	0.0915608	0.151365	0.556512	-0.205115	0.388237	1.09588	0.814554	1.47438
Venous thromboembolism	Ruminococcustorquesgroup	Weighted mode	13	0.0817723	0.138477	0.565804	-0.189643	0.353188	1.08521	0.827254	1.4236
Venous thromboembolism	Peptococcus	MR Egger	16	-0.188179	0.139746	0.199514	-0.462081	0.0857241	0.828467	0.629971	1.08951
Venous thromboembolism	Peptococcus	Weighted median	16	0.00126381	0.041053	0.975441	-0.0792002	0.0817278	1.00126	0.923855	1.08516
Venous thromboembolism	Peptococcus	Inverse variance weighted	16	-0.00145543	0.0390336	0.970257	-0.0779612	0.0750503	0.998546	0.925	1.07794
Venous thromboembolism	Peptococcus	Simple mode	16	0.0864888	0.0922889	0.363525	-0.0943975	0.267375	1.09034	0.909921	1.30653
Venous thromboembolism	Peptococcus	Weighted mode	16	-0.0943131	0.0781393	0.246127	-0.247466	0.05884	0.909998	0.780777	1.06061
Abbreviation: MR, mendelian randomization; SNP, single nucleotide polymorphism; GM, gut microbiota; VTE, Venous thromboembolism; Beta: Estimate coefficient; P-value: P-value from GWAS; SE: standard error of coefficient estimate.

## Sheet: Sheet4
Supplementary Table S4. The MR results of the associations between GM with PE
outcome	exposure	Methods	nSNP	Beta	Se	P-value	lo_ci	up_ci	or	or_lci95	or_uci95
Pulmonary embolism	Dorea	MR Egger	12	0.102377	0.262221	0.704411	-0.411576	0.616331	1.1078	0.662605	1.85212
Pulmonary embolism	Dorea	Weighted median	12	0.0839813	0.115	0.465223	-0.141418	0.309381	1.08761	0.868126	1.36258
Pulmonary embolism	Dorea	Inverse variance weighted	12	0.0903642	0.0851915	0.288818	-0.0766112	0.25734	1.09457	0.92625	1.29348
Pulmonary embolism	Dorea	Simple mode	12	0.109553	0.195591	0.586628	-0.273805	0.492911	1.11578	0.76048	1.63708
Pulmonary embolism	Dorea	Weighted mode	12	0.14448	0.194397	0.472922	-0.236538	0.525499	1.15544	0.789356	1.6913
Pulmonary embolism	RuminococcaceaeUCG003	MR Egger	14	-0.947087	0.297554	0.00787855	-1.53029	-0.363881	0.387869	0.216472	0.694974
Pulmonary embolism	RuminococcaceaeUCG003	Weighted median	14	0.0982243	0.11387	0.388358	-0.124961	0.32141	1.10321	0.882531	1.37907
Pulmonary embolism	RuminococcaceaeUCG003	Inverse variance weighted	14	-0.0127066	0.118346	0.914497	-0.244665	0.219252	0.987374	0.782967	1.24514
Pulmonary embolism	RuminococcaceaeUCG003	Simple mode	14	0.276344	0.241525	0.273187	-0.197045	0.749734	1.3183	0.821153	2.11644
Pulmonary embolism	RuminococcaceaeUCG003	Weighted mode	14	0.248165	0.280838	0.39293	-0.302278	0.798608	1.28167	0.739132	2.22244
Pulmonary embolism	Eubacteriumxylanophilumgroup	MR Egger	11	0.324641	0.239295	0.207939	-0.144376	0.793658	1.38353	0.865562	2.21147
Pulmonary embolism	Eubacteriumxylanophilumgroup	Weighted median	11	-0.187612	0.102103	0.0661399	-0.387735	0.0125103	0.828936	0.678592	1.01259
Pulmonary embolism	Eubacteriumxylanophilumgroup	Inverse variance weighted	11	-0.141738	0.0877393	0.106214	-0.313707	0.0302309	0.867849	0.730733	1.03069
Pulmonary embolism	Eubacteriumxylanophilumgroup	Simple mode	11	-0.314061	0.195866	0.139918	-0.697957	0.0698364	0.730475	0.497601	1.07233
Pulmonary embolism	Eubacteriumxylanophilumgroup	Weighted mode	11	-0.290642	0.240856	0.255317	-0.762719	0.181436	0.747784	0.466396	1.19894
Pulmonary embolism	RuminococcaceaeUCG009	MR Egger	13	-0.326442	0.186951	0.108615	-0.692867	0.0399822	0.721486	0.50014	1.04079
Pulmonary embolism	RuminococcaceaeUCG009	Weighted median	13	-0.0540626	0.0668355	0.418578	-0.18506	0.0769349	0.947373	0.831054	1.07997
Pulmonary embolism	RuminococcaceaeUCG009	Inverse variance weighted	13	-0.0469585	0.0498103	0.345811	-0.144587	0.0506698	0.954127	0.86538	1.05198
Pulmonary embolism	RuminococcaceaeUCG009	Simple mode	13	-0.0740982	0.113868	0.527479	-0.297279	0.149083	0.92858	0.742837	1.16077
Pulmonary embolism	RuminococcaceaeUCG009	Weighted mode	13	-0.0666151	0.111739	0.56214	-0.285623	0.152393	0.935555	0.751546	1.16462
Pulmonary embolism	Akkermansia	MR Egger	12	0.234919	0.251448	0.372179	-0.25792	0.727757	1.26481	0.772657	2.07043
Pulmonary embolism	Akkermansia	Weighted median	12	0.0379374	0.0954745	0.691104	-0.149192	0.225067	1.03867	0.861403	1.25241
Pulmonary embolism	Akkermansia	Inverse variance weighted	12	0.0192974	0.0715888	0.787499	-0.121017	0.159612	1.01948	0.886019	1.17306
Pulmonary embolism	Akkermansia	Simple mode	12	-0.0107927	0.159458	0.947252	-0.32333	0.301744	0.989265	0.723735	1.35222
Pulmonary embolism	Akkermansia	Weighted mode	12	0.0124507	0.150141	0.9354	-0.281825	0.306726	1.01253	0.754406	1.35897
Pulmonary embolism	Anaerostipes	MR Egger	15	-0.336724	0.221428	0.152282	-0.770723	0.0972762	0.714106	0.462678	1.10216
Pulmonary embolism	Anaerostipes	Weighted median	15	-0.0968312	0.0993467	0.329719	-0.291551	0.0978883	0.907709	0.747104	1.10284
Pulmonary embolism	Anaerostipes	Inverse variance weighted	15	-0.0451419	0.0738588	0.541073	-0.189905	0.0996214	0.955862	0.827037	1.10475
Pulmonary embolism	Anaerostipes	Simple mode	15	-0.146802	0.166949	0.39407	-0.474023	0.180419	0.863465	0.622493	1.19772
Pulmonary embolism	Anaerostipes	Weighted mode	15	-0.143534	0.167343	0.405491	-0.471526	0.184458	0.866292	0.624049	1.20257
Pulmonary embolism	Eubacteriumnodatumgroup	MR Egger	11	-0.019784	0.172667	0.911294	-0.358211	0.318643	0.98041	0.698926	1.37526
Pulmonary embolism	Eubacteriumnodatumgroup	Weighted median	11	0.0042731	0.0528162	0.935517	-0.0992466	0.107793	1.00428	0.905519	1.11382
Pulmonary embolism	Eubacteriumnodatumgroup	Inverse variance weighted	11	-0.00743939	0.0387508	0.847758	-0.0833909	0.0685122	0.992588	0.919991	1.07091
Pulmonary embolism	Eubacteriumnodatumgroup	Simple mode	11	0.059475	0.0868505	0.509032	-0.110752	0.229702	1.06128	0.895161	1.25822
Pulmonary embolism	Eubacteriumnodatumgroup	Weighted mode	11	0.0413163	0.0881675	0.649396	-0.131492	0.214124	1.04218	0.876786	1.23878
Pulmonary embolism	Eggerthella	MR Egger	10	0.202385	0.237574	0.419049	-0.263261	0.668031	1.22432	0.768541	1.95039
Pulmonary embolism	Eggerthella	Weighted median	10	-0.0369311	0.066208	0.576977	-0.166699	0.0928365	0.963742	0.846455	1.09728
Pulmonary embolism	Eggerthella	Inverse variance weighted	10	-0.031799	0.0512071	0.534607	-0.132165	0.0685669	0.968701	0.876196	1.07097
Pulmonary embolism	Eggerthella	Simple mode	10	-0.0295163	0.106934	0.788763	-0.239106	0.180073	0.970915	0.787331	1.19731
Pulmonary embolism	Eggerthella	Weighted mode	10	-0.034188	0.112688	0.768492	-0.255057	0.186681	0.96639	0.774872	1.20524
Pulmonary embolism	RuminococcaceaeNK4A214group	MR Egger	16	-0.129275	0.19394	0.51588	-0.509397	0.250847	0.878732	0.600857	1.28511
Pulmonary embolism	RuminococcaceaeNK4A214group	Weighted median	16	-0.0266752	0.0882822	0.762532	-0.199708	0.146358	0.973677	0.81897	1.15761
Pulmonary embolism	RuminococcaceaeNK4A214group	Inverse variance weighted	16	-0.0751083	0.0660173	0.255243	-0.204502	0.0542856	0.927643	0.815053	1.05579
Pulmonary embolism	RuminococcaceaeNK4A214group	Simple mode	16	-0.00766324	0.148984	0.959656	-0.299673	0.284346	0.992366	0.741061	1.32889
Pulmonary embolism	RuminococcaceaeNK4A214group	Weighted mode	16	-0.0132057	0.125654	0.917693	-0.259488	0.233077	0.986881	0.771447	1.26248
Pulmonary embolism	Clostridiuminnocuumgroup	MR Egger	10	-0.0316187	0.228101	0.893179	-0.478697	0.41546	0.968876	0.61959	1.51507
Pulmonary embolism	Clostridiuminnocuumgroup	Weighted median	10	0.00589321	0.0606743	0.922624	-0.113028	0.124815	1.00591	0.893125	1.13294
Pulmonary embolism	Clostridiuminnocuumgroup	Inverse variance weighted	10	0.00395648	0.0430144	0.926714	-0.0803517	0.0882646	1.00396	0.922792	1.09228
Pulmonary embolism	Clostridiuminnocuumgroup	Simple mode	10	-0.0926297	0.10421	0.397205	-0.296881	0.111622	0.911531	0.743132	1.11809
Pulmonary embolism	Clostridiuminnocuumgroup	Weighted mode	10	-0.0831053	0.102154	0.436906	-0.283326	0.117116	0.920254	0.753274	1.12425
Pulmonary embolism	Barnesiella	MR Egger	16	0.0828288	0.288759	0.778433	-0.483139	0.648796	1.08636	0.616844	1.91324
Pulmonary embolism	Barnesiella	Weighted median	16	-0.00567474	0.0916949	0.950653	-0.185397	0.174047	0.994341	0.830775	1.19011
Pulmonary embolism	Barnesiella	Inverse variance weighted	16	-0.0542211	0.0652052	0.405665	-0.182023	0.0735811	0.947223	0.833582	1.07636
Pulmonary embolism	Barnesiella	Simple mode	16	0.0451367	0.174084	0.798943	-0.296068	0.386341	1.04617	0.743737	1.47159
Pulmonary embolism	Barnesiella	Weighted mode	16	0.0354026	0.165423	0.833419	-0.288827	0.359632	1.03604	0.749142	1.4328
Pulmonary embolism	DefluviitaleaceaeUCG011	MR Egger	10	-0.562869	0.245972	0.0513978	-1.04497	-0.0807629	0.569573	0.351701	0.922412
Pulmonary embolism	DefluviitaleaceaeUCG011	Weighted median	10	-0.219969	0.0898808	0.0143917	-0.396135	-0.0438021	0.802544	0.672916	0.957143
Pulmonary embolism	DefluviitaleaceaeUCG011	Inverse variance weighted	10	-0.167149	0.0650247	0.010154	-0.294597	-0.0397001	0.846074	0.744832	0.961078
Pulmonary embolism	DefluviitaleaceaeUCG011	Simple mode	10	-0.27326	0.146973	0.0959269	-0.561327	0.0148066	0.760895	0.570451	1.01492
Pulmonary embolism	DefluviitaleaceaeUCG011	Weighted mode	10	-0.253946	0.138255	0.099416	-0.524926	0.017033	0.775733	0.591599	1.01718
Pulmonary embolism	Coprococcus3	MR Egger	9	0.464302	0.523787	0.404807	-0.56232	1.49092	1.5909	0.569885	4.4412
Pulmonary embolism	Coprococcus3	Weighted median	9	0.10277	0.126691	0.417259	-0.145545	0.351085	1.10824	0.864551	1.42061
Pulmonary embolism	Coprococcus3	Inverse variance weighted	9	0.0568428	0.0952487	0.550652	-0.129845	0.24353	1.05849	0.878232	1.27574
Pulmonary embolism	Coprococcus3	Simple mode	9	0.234514	0.216684	0.310667	-0.190187	0.659215	1.26429	0.826804	1.93327
Pulmonary embolism	Coprococcus3	Weighted mode	9	0.189001	0.207577	0.389164	-0.21785	0.595852	1.20804	0.804246	1.81458
Pulmonary embolism	Flavonifractor	MR Egger	8	-0.00532322	0.275249	0.985197	-0.54481	0.534164	0.994691	0.579952	1.70602
Pulmonary embolism	Flavonifractor	Weighted median	8	-0.0336008	0.102629	0.743365	-0.234754	0.167552	0.966957	0.790765	1.18241
Pulmonary embolism	Flavonifractor	Inverse variance weighted	8	0.0182047	0.0761726	0.811112	-0.131094	0.167503	1.01837	0.877136	1.18235
Pulmonary embolism	Flavonifractor	Simple mode	8	-0.101859	0.156717	0.536458	-0.409024	0.205305	0.903157	0.664298	1.2279
Pulmonary embolism	Flavonifractor	Weighted mode	8	-0.0904063	0.139324	0.537108	-0.363482	0.182669	0.91356	0.695251	1.20042
Pulmonary embolism	RuminococcaceaeUCG011	MR Egger	8	0.0979363	0.253174	0.712227	-0.398285	0.594158	1.10289	0.671471	1.8115
Pulmonary embolism	RuminococcaceaeUCG011	Weighted median	8	0.00447769	0.0645691	0.944713	-0.122078	0.131033	1.00449	0.88508	1.14001
Pulmonary embolism	RuminococcaceaeUCG011	Inverse variance weighted	8	0.0129735	0.0473476	0.784081	-0.0798279	0.105775	1.01306	0.923275	1.11157
Pulmonary embolism	RuminococcaceaeUCG011	Simple mode	8	-0.0782588	0.0967703	0.445296	-0.267929	0.111411	0.924725	0.764962	1.11785
Pulmonary embolism	RuminococcaceaeUCG011	Weighted mode	8	-0.0122622	0.0858979	0.890507	-0.180622	0.156098	0.987813	0.834751	1.16894
Pulmonary embolism	FamilyXIIIUCG001	MR Egger	10	0.32437	0.245453	0.22287	-0.156718	0.805457	1.38316	0.854945	2.23772
Pulmonary embolism	FamilyXIIIUCG001	Weighted median	10	-0.101232	0.100494	0.31377	-0.2982	0.0957362	0.903724	0.742153	1.10047
Pulmonary embolism	FamilyXIIIUCG001	Inverse variance weighted	10	-0.0692765	0.0761326	0.362851	-0.218496	0.0799434	0.933069	0.803726	1.08323
Pulmonary embolism	FamilyXIIIUCG001	Simple mode	10	-0.119327	0.167851	0.495149	-0.448315	0.209661	0.887517	0.638703	1.23326
Pulmonary embolism	FamilyXIIIUCG001	Weighted mode	10	-0.121884	0.155967	0.454592	-0.42758	0.183813	0.885251	0.652085	1.20179
Pulmonary embolism	RuminococcaceaeUCG002	MR Egger	23	-0.0806906	0.144039	0.581272	-0.363008	0.201627	0.922479	0.695581	1.22339
Pulmonary embolism	RuminococcaceaeUCG002	Weighted median	23	-0.131187	0.0745985	0.0786503	-0.2774	0.0150263	0.877054	0.757752	1.01514
Pulmonary embolism	RuminococcaceaeUCG002	Inverse variance weighted	23	-0.0709469	0.0538012	0.187274	-0.176397	0.0345034	0.931511	0.838285	1.03511
Pulmonary embolism	RuminococcaceaeUCG002	Simple mode	23	-0.140866	0.137377	0.316319	-0.410126	0.128393	0.868605	0.663567	1.137
Pulmonary embolism	RuminococcaceaeUCG002	Weighted mode	23	-0.122426	0.116791	0.305901	-0.351336	0.106483	0.884771	0.703747	1.11236
Pulmonary embolism	Haemophilus	MR Egger	13	-0.121936	0.177147	0.505501	-0.469144	0.225272	0.885205	0.625537	1.25266
Pulmonary embolism	Haemophilus	Weighted median	13	-0.0226319	0.0762158	0.766508	-0.172015	0.126751	0.977622	0.841967	1.13513
Pulmonary embolism	Haemophilus	Inverse variance weighted	13	-0.0278399	0.0704311	0.692638	-0.165885	0.110205	0.972544	0.847144	1.11651
Pulmonary embolism	Haemophilus	Simple mode	13	0.00895303	0.127823	0.945314	-0.24158	0.259486	1.00899	0.785386	1.29626
Pulmonary embolism	Haemophilus	Weighted mode	13	-2.61866e-05	0.114685	0.999822	-0.224809	0.224756	0.999974	0.798669	1.25202
Pulmonary embolism	Prevotella7	MR Egger	12	-0.24151	0.256572	0.368737	-0.744391	0.261372	0.785441	0.475023	1.29871
Pulmonary embolism	Prevotella7	Weighted median	12	0.0268548	0.051385	0.601239	-0.0738597	0.127569	1.02722	0.928802	1.13606
Pulmonary embolism	Prevotella7	Inverse variance weighted	12	0.0229943	0.0423866	0.58748	-0.0600833	0.106072	1.02326	0.941686	1.1119
Pulmonary embolism	Prevotella7	Simple mode	12	0.00800044	0.0869472	0.928341	-0.162416	0.178417	1.00803	0.850087	1.19532
Pulmonary embolism	Prevotella7	Weighted mode	12	-0.00107752	0.0887918	0.990535	-0.175109	0.172954	0.998923	0.839365	1.18881
Pulmonary embolism	Sellimonas	MR Egger	11	-0.171694	0.224307	0.463608	-0.611336	0.267948	0.842237	0.542625	1.30728
Pulmonary embolism	Sellimonas	Weighted median	11	-0.0371438	0.0463034	0.422447	-0.127899	0.0536108	0.963538	0.879943	1.05507
Pulmonary embolism	Sellimonas	Inverse variance weighted	11	-0.0397044	0.0363008	0.27406	-0.110854	0.0314452	0.961074	0.895069	1.03194
Pulmonary embolism	Sellimonas	Simple mode	11	-0.0627162	0.0719205	0.403647	-0.20368	0.0782479	0.93921	0.815723	1.08139
Pulmonary embolism	Sellimonas	Weighted mode	11	-0.0627162	0.0707157	0.395972	-0.201319	0.0758865	0.93921	0.817652	1.07884
Pulmonary embolism	Ruminiclostridium9	MR Egger	14	-0.175021	0.510887	0.737839	-1.17636	0.826318	0.83944	0.3084	2.28489
Pulmonary embolism	Ruminiclostridium9	Weighted median	14	-0.0522818	0.115861	0.651814	-0.27937	0.174807	0.949061	0.75626	1.19102
Pulmonary embolism	Ruminiclostridium9	Inverse variance weighted	14	-0.0494215	0.0975091	0.612267	-0.240539	0.141696	0.95178	0.786204	1.15223
Pulmonary embolism	Ruminiclostridium9	Simple mode	14	0.259976	0.227424	0.2736	-0.185776	0.705727	1.2969	0.83046	2.02532
Pulmonary embolism	Ruminiclostridium9	Weighted mode	14	0.194081	0.215872	0.384974	-0.229029	0.617191	1.21419	0.795306	1.85371
Pulmonary embolism	Allisonella	MR Egger	9	0.201804	0.338515	0.569845	-0.461686	0.865294	1.22361	0.63022	2.3757
Pulmonary embolism	Allisonella	Weighted median	9	0.0659044	0.0591956	0.265566	-0.0501191	0.181928	1.06812	0.951116	1.19953
Pulmonary embolism	Allisonella	Inverse variance weighted	9	0.0878844	0.0487456	0.0714006	-0.00765691	0.183426	1.09186	0.992372	1.20133
Pulmonary embolism	Allisonella	Simple mode	9	0.0599353	0.0964243	0.551516	-0.129056	0.248927	1.06177	0.878924	1.28265
Pulmonary embolism	Allisonella	Weighted mode	9	0.0487835	0.0919489	0.610138	-0.131436	0.229003	1.04999	0.876835	1.25735
Pulmonary embolism	Holdemania	MR Egger	18	-0.0795228	0.175217	0.656031	-0.422949	0.263903	0.923557	0.655112	1.302
Pulmonary embolism	Holdemania	Weighted median	18	0.015212	0.0731314	0.835222	-0.128126	0.15855	1.01533	0.879743	1.17181
Pulmonary embolism	Holdemania	Inverse variance weighted	18	0.00168995	0.0570121	0.976353	-0.110054	0.113434	1.00169	0.895786	1.12012
Pulmonary embolism	Holdemania	Simple mode	18	0.0367342	0.136087	0.790463	-0.229997	0.303465	1.03742	0.794536	1.35454
Pulmonary embolism	Holdemania	Weighted mode	18	0.0309041	0.145278	0.834072	-0.25384	0.315648	1.03139	0.775816	1.37115
Pulmonary embolism	Paraprevotella	MR Egger	13	0.200018	0.178845	0.287231	-0.150518	0.550553	1.22142	0.860262	1.73421
Pulmonary embolism	Paraprevotella	Weighted median	13	0.0249015	0.0643313	0.698696	-0.101188	0.150991	1.02521	0.903763	1.16299
Pulmonary embolism	Paraprevotella	Inverse variance weighted	13	0.0361074	0.0473954	0.44616	-0.0567875	0.129002	1.03677	0.944795	1.13769
Pulmonary embolism	Paraprevotella	Simple mode	13	0.0268508	0.112753	0.815791	-0.194144	0.247846	1.02721	0.823539	1.28126
Pulmonary embolism	Paraprevotella	Weighted mode	13	0.0287547	0.109561	0.797423	-0.185985	0.243494	1.02917	0.830286	1.2757
Pulmonary embolism	Holdemanella	MR Egger	14	-0.0717387	0.145787	0.631542	-0.357481	0.214004	0.930774	0.699436	1.23863
Pulmonary embolism	Holdemanella	Weighted median	14	0.0172164	0.0641811	0.788509	-0.108579	0.143011	1.01737	0.897108	1.15374
Pulmonary embolism	Holdemanella	Inverse variance weighted	14	0.0309824	0.046323	0.503602	-0.0598107	0.121775	1.03147	0.941943	1.1295
Pulmonary embolism	Holdemanella	Simple mode	14	0.00952197	0.0950949	0.921768	-0.176864	0.195908	1.00957	0.837894	1.21641
Pulmonary embolism	Holdemanella	Weighted mode	14	-0.000123999	0.0889834	0.998909	-0.174531	0.174283	0.999876	0.839851	1.19039
Pulmonary embolism	LachnospiraceaeNC2004group	MR Egger	10	0.209587	0.232882	0.394419	-0.246861	0.666035	1.23317	0.781249	1.9465
Pulmonary embolism	LachnospiraceaeNC2004group	Weighted median	10	0.0757923	0.0751575	0.313241	-0.0715165	0.223101	1.07874	0.930981	1.24995
Pulmonary embolism	LachnospiraceaeNC2004group	Inverse variance weighted	10	0.0119815	0.0550652	0.827751	-0.0959463	0.119909	1.01205	0.908513	1.12739
Pulmonary embolism	LachnospiraceaeNC2004group	Simple mode	10	0.128828	0.135066	0.365091	-0.135901	0.393558	1.13749	0.872929	1.48225
Pulmonary embolism	LachnospiraceaeNC2004group	Weighted mode	10	0.128828	0.128515	0.342322	-0.123062	0.380719	1.13749	0.884209	1.46334
Pulmonary embolism	RuminococcaceaeUCG013	MR Egger	13	-0.227061	0.217111	0.318078	-0.6526	0.198477	0.796872	0.52069	1.21954
Pulmonary embolism	RuminococcaceaeUCG013	Weighted median	13	-0.0752779	0.103083	0.465229	-0.277321	0.126765	0.927486	0.757811	1.13515
Pulmonary embolism	RuminococcaceaeUCG013	Inverse variance weighted	13	0.0223285	0.0759919	0.76889	-0.126616	0.171272	1.02258	0.881072	1.18681
Pulmonary embolism	RuminococcaceaeUCG013	Simple mode	13	-0.0861983	0.152291	0.581816	-0.384688	0.212291	0.917412	0.680663	1.23651
Pulmonary embolism	RuminococcaceaeUCG013	Weighted mode	13	-0.0937257	0.142258	0.522439	-0.372552	0.1851	0.910532	0.688974	1.20334
Pulmonary embolism	FamilyXIIIAD3011group	MR Egger	15	0.0133689	0.343211	0.96952	-0.659324	0.686062	1.01346	0.517201	1.98588
Pulmonary embolism	FamilyXIIIAD3011group	Weighted median	15	0.00267177	0.0943445	0.977407	-0.182243	0.187587	1.00268	0.833399	1.20634
Pulmonary embolism	FamilyXIIIAD3011group	Inverse variance weighted	15	0.0422119	0.0677014	0.532955	-0.0904828	0.174907	1.04312	0.91349	1.19113
Pulmonary embolism	FamilyXIIIAD3011group	Simple mode	15	-0.122383	0.174718	0.495117	-0.464829	0.220064	0.88481	0.628242	1.24616
Pulmonary embolism	FamilyXIIIAD3011group	Weighted mode	15	-0.115606	0.162549	0.488636	-0.434203	0.20299	0.890826	0.647781	1.22506
Pulmonary embolism	Eubacteriumbrachygroup	MR Egger	11	0.076072	0.155523	0.636443	-0.228752	0.380896	1.07904	0.795526	1.4636
Pulmonary embolism	Eubacteriumbrachygroup	Weighted median	11	0.00227034	0.0536977	0.966275	-0.102977	0.107518	1.00227	0.902148	1.11351
Pulmonary embolism	Eubacteriumbrachygroup	Inverse variance weighted	11	0.0315289	0.0427878	0.461203	-0.0523352	0.115393	1.03203	0.949011	1.12231
Pulmonary embolism	Eubacteriumbrachygroup	Simple mode	11	0.00225368	0.0901517	0.980548	-0.174444	0.178951	1.00226	0.839924	1.19596
Pulmonary embolism	Eubacteriumbrachygroup	Weighted mode	11	0.00225368	0.0905296	0.980629	-0.175184	0.179692	1.00226	0.839302	1.19685
Pulmonary embolism	Butyricicoccus	MR Egger	9	0.0284001	0.194848	0.888223	-0.353501	0.410302	1.02881	0.702225	1.50727
Pulmonary embolism	Butyricicoccus	Weighted median	9	0.0264957	0.120086	0.825374	-0.208874	0.261865	1.02685	0.811498	1.29935
Pulmonary embolism	Butyricicoccus	Inverse variance weighted	9	0.0110595	0.0904217	0.902654	-0.166167	0.188286	1.01112	0.846905	1.20718
Pulmonary embolism	Butyricicoccus	Simple mode	9	0.0240953	0.204091	0.90893	-0.375924	0.424114	1.02439	0.686655	1.52824
Pulmonary embolism	Butyricicoccus	Weighted mode	9	0.087109	0.205584	0.682937	-0.315836	0.490054	1.09102	0.729179	1.6324
Pulmonary embolism	Alistipes	MR Egger	14	-0.180245	0.423003	0.677571	-1.00933	0.64884	0.835065	0.364463	1.91332
Pulmonary embolism	Alistipes	Weighted median	14	-0.0865427	0.114942	0.451495	-0.311829	0.138744	0.917096	0.732107	1.14883
Pulmonary embolism	Alistipes	Inverse variance weighted	14	-0.0596494	0.082532	0.469838	-0.221412	0.102113	0.942095	0.801386	1.10751
Pulmonary embolism	Alistipes	Simple mode	14	-0.0635009	0.212177	0.769456	-0.479368	0.352367	0.938473	0.619174	1.42243
Pulmonary embolism	Alistipes	Weighted mode	14	-0.0635009	0.186316	0.738682	-0.428681	0.301679	0.938473	0.651368	1.35213
Pulmonary embolism	Lactococcus	MR Egger	11	-0.355189	0.210588	0.125946	-0.767941	0.0575632	0.701041	0.463967	1.05925
Pulmonary embolism	Lactococcus	Weighted median	11	-0.012037	0.0591574	0.838765	-0.127986	0.103912	0.988035	0.879866	1.1095
Pulmonary embolism	Lactococcus	Inverse variance weighted	11	0.0360465	0.0460798	0.434061	-0.05427	0.126363	1.0367	0.947176	1.13469
Pulmonary embolism	Lactococcus	Simple mode	11	-0.0160395	0.0889898	0.860564	-0.19046	0.158381	0.984088	0.826579	1.17161
Pulmonary embolism	Lactococcus	Weighted mode	11	-0.0130474	0.0888518	0.886173	-0.187197	0.161102	0.987037	0.82928	1.1748
Pulmonary embolism	Ruminiclostridium5	MR Egger	14	0.0258602	0.168342	0.880465	-0.30409	0.35581	1.0262	0.737795	1.42734
Pulmonary embolism	Ruminiclostridium5	Weighted median	14	-0.0289732	0.0964523	0.763881	-0.21802	0.160073	0.971443	0.80411	1.1736
Pulmonary embolism	Ruminiclostridium5	Inverse variance weighted	14	-0.0451777	0.0669372	0.499723	-0.176375	0.0860192	0.955828	0.838304	1.08983
Pulmonary embolism	Ruminiclostridium5	Simple mode	14	-0.0653487	0.152755	0.675799	-0.364749	0.234052	0.936741	0.694371	1.26371
Pulmonary embolism	Ruminiclostridium5	Weighted mode	14	-0.0390957	0.124564	0.758607	-0.283241	0.20505	0.961659	0.753338	1.22759
Pulmonary embolism	RuminococcaceaeUCG004	MR Egger	12	-0.293341	0.387439	0.466437	-1.05272	0.466038	0.745767	0.348987	1.59367
Pulmonary embolism	RuminococcaceaeUCG004	Weighted median	12	-0.0841014	0.0896816	0.348359	-0.259877	0.0916745	0.919338	0.771146	1.09601
Pulmonary embolism	RuminococcaceaeUCG004	Inverse variance weighted	12	-0.146172	0.0648318	0.0241565	-0.273242	-0.0191015	0.864009	0.760909	0.98108
Pulmonary embolism	RuminococcaceaeUCG004	Simple mode	12	-0.0387215	0.158252	0.811206	-0.348895	0.271452	0.962019	0.705467	1.31187
Pulmonary embolism	RuminococcaceaeUCG004	Weighted mode	12	-0.0443477	0.140646	0.758425	-0.320015	0.231319	0.956621	0.726138	1.26026
Pulmonary embolism	Turicibacter	MR Egger	13	0.0745105	0.259081	0.779003	-0.433289	0.58231	1.07736	0.648373	1.79017
Pulmonary embolism	Turicibacter	Weighted median	13	-0.129736	0.080331	0.106306	-0.287185	0.0277124	0.878327	0.750373	1.0281
Pulmonary embolism	Turicibacter	Inverse variance weighted	13	-0.162336	0.0607942	0.00757932	-0.281493	-0.0431795	0.850155	0.754656	0.957739
Pulmonary embolism	Turicibacter	Simple mode	13	-0.341776	0.14709	0.0385158	-0.630072	-0.0534802	0.710507	0.532554	0.947925
Pulmonary embolism	Turicibacter	Weighted mode	13	-0.102797	0.122708	0.418552	-0.343304	0.137711	0.90231	0.709422	1.14764
Pulmonary embolism	Eubacteriumfissicatenagroup	MR Egger	9	0.10648	0.365851	0.779451	-0.610588	0.823547	1.11236	0.543031	2.27857
Pulmonary embolism	Eubacteriumfissicatenagroup	Weighted median	9	0.0176358	0.0690527	0.798417	-0.117707	0.152979	1.01779	0.888956	1.1653
Pulmonary embolism	Eubacteriumfissicatenagroup	Inverse variance weighted	9	0.0026479	0.0664381	0.968209	-0.127571	0.132866	1.00265	0.880231	1.1421
Pulmonary embolism	Eubacteriumfissicatenagroup	Simple mode	9	0.00467363	0.122099	0.970404	-0.23464	0.243988	1.00468	0.790855	1.27633
Pulmonary embolism	Eubacteriumfissicatenagroup	Weighted mode	9	-0.0112467	0.105047	0.917374	-0.217138	0.194645	0.988816	0.804819	1.21488
Pulmonary embolism	Odoribacter	MR Egger	8	-0.0985115	0.300662	0.754308	-0.687809	0.490786	0.906185	0.502676	1.6336
Pulmonary embolism	Odoribacter	Weighted median	8	-0.0100227	0.121879	0.93446	-0.248906	0.228861	0.990027	0.779653	1.25717
Pulmonary embolism	Odoribacter	Inverse variance weighted	8	-0.0433384	0.0927438	0.640291	-0.225116	0.138439	0.957587	0.798423	1.14848
Pulmonary embolism	Odoribacter	Simple mode	8	0.00349733	0.200487	0.986569	-0.389457	0.396452	1.0035	0.677425	1.48654
Pulmonary embolism	Odoribacter	Weighted mode	8	0.0148493	0.176671	0.93537	-0.331427	0.361125	1.01496	0.717899	1.43494
Pulmonary embolism	Coprococcus2	MR Egger	9	-0.0321806	0.409797	0.939606	-0.835382	0.771021	0.968332	0.433709	2.16197
Pulmonary embolism	Coprococcus2	Weighted median	9	0.0681986	0.0981382	0.487103	-0.124152	0.260549	1.07058	0.883245	1.29764
Pulmonary embolism	Coprococcus2	Inverse variance weighted	9	0.044202	0.0774989	0.568436	-0.107696	0.1961	1.04519	0.897901	1.21665
Pulmonary embolism	Coprococcus2	Simple mode	9	0.190984	0.173391	0.302727	-0.148862	0.53083	1.21044	0.861688	1.70034
Pulmonary embolism	Coprococcus2	Weighted mode	9	0.172951	0.169869	0.338407	-0.159991	0.505894	1.18881	0.852151	1.65847
Pulmonary embolism	Eubacteriumrectalegroup	MR Egger	11	-0.0650013	0.225999	0.780152	-0.507959	0.377956	0.937066	0.601722	1.4593
Pulmonary embolism	Eubacteriumrectalegroup	Weighted median	11	0.061484	0.109297	0.573746	-0.152737	0.275705	1.06341	0.858355	1.31746
Pulmonary embolism	Eubacteriumrectalegroup	Inverse variance weighted	11	0.118838	0.0814057	0.144337	-0.0407169	0.278393	1.12619	0.960101	1.32101
Pulmonary embolism	Eubacteriumrectalegroup	Simple mode	11	0.132693	0.157197	0.418337	-0.175412	0.440799	1.1419	0.839111	1.55395
Pulmonary embolism	Eubacteriumrectalegroup	Weighted mode	11	0.0325201	0.146059	0.828289	-0.253755	0.318795	1.03305	0.775882	1.37547
Pulmonary embolism	Prevotella9	MR Egger	17	0.265185	0.136847	0.0717045	-0.00303484	0.533405	1.30367	0.99697	1.70473
Pulmonary embolism	Prevotella9	Weighted median	17	-0.0296932	0.0724014	0.681719	-0.1716	0.112214	0.970743	0.842316	1.11875
Pulmonary embolism	Prevotella9	Inverse variance weighted	17	-0.048312	0.0539518	0.370538	-0.154058	0.0574336	0.952836	0.857223	1.05911
Pulmonary embolism	Prevotella9	Simple mode	17	-0.162522	0.14201	0.269274	-0.440863	0.115818	0.849997	0.643481	1.12279
Pulmonary embolism	Prevotella9	Weighted mode	17	0.0610782	0.11195	0.592878	-0.158344	0.280501	1.06298	0.853556	1.32379
Pulmonary embolism	Anaerotruncus	MR Egger	14	0.419977	0.250164	0.119017	-0.0703436	0.910298	1.52193	0.932074	2.48506
Pulmonary embolism	Anaerotruncus	Weighted median	14	0.0624807	0.107639	0.5616	-0.148491	0.273453	1.06447	0.862007	1.3145
Pulmonary embolism	Anaerotruncus	Inverse variance weighted	14	0.0353478	0.0884783	0.689519	-0.13807	0.208765	1.03598	0.871038	1.23216
Pulmonary embolism	Anaerotruncus	Simple mode	14	0.0360291	0.206294	0.864046	-0.368307	0.440365	1.03669	0.691905	1.55327
Pulmonary embolism	Anaerotruncus	Weighted mode	14	0.0533536	0.179384	0.77084	-0.298239	0.404946	1.0548	0.742124	1.49922
Pulmonary embolism	Dialister	MR Egger	12	-0.469421	0.378913	0.243687	-1.21209	0.273249	0.625364	0.297574	1.31423
Pulmonary embolism	Dialister	Weighted median	12	-0.0542513	0.0981007	0.580252	-0.246529	0.138026	0.947194	0.781509	1.14801
Pulmonary embolism	Dialister	Inverse variance weighted	12	-0.0121495	0.0913633	0.894209	-0.191222	0.166923	0.987924	0.82595	1.18166
Pulmonary embolism	Dialister	Simple mode	12	-0.0564142	0.161212	0.732994	-0.37239	0.259562	0.945148	0.689085	1.29636
Pulmonary embolism	Dialister	Weighted mode	12	-0.0564142	0.157896	0.727638	-0.365891	0.253062	0.945148	0.693579	1.28796
Pulmonary embolism	Roseburia	MR Egger	16	0.00329325	0.205255	0.987425	-0.399007	0.405594	1.0033	0.670986	1.50019
Pulmonary embolism	Roseburia	Weighted median	16	-0.119823	0.0980151	0.221521	-0.311933	0.0722867	0.887077	0.732031	1.07496
Pulmonary embolism	Roseburia	Inverse variance weighted	16	-0.0738449	0.0711583	0.299384	-0.213315	0.0656254	0.928816	0.807901	1.06783
Pulmonary embolism	Roseburia	Simple mode	16	-0.221544	0.189764	0.261243	-0.593481	0.150393	0.801281	0.552401	1.16229
Pulmonary embolism	Roseburia	Weighted mode	16	-0.221544	0.182438	0.243385	-0.579122	0.136034	0.801281	0.56039	1.14572
Pulmonary embolism	Coprobacter	MR Egger	14	-0.0158936	0.181408	0.93163	-0.371453	0.339666	0.984232	0.689732	1.40448
Pulmonary embolism	Coprobacter	Weighted median	14	-0.0114308	0.0655823	0.861632	-0.139972	0.11711	0.988634	0.869383	1.12424
Pulmonary embolism	Coprobacter	Inverse variance weighted	14	0.0118667	0.0537006	0.825109	-0.0933864	0.11712	1.01194	0.910841	1.12425
Pulmonary embolism	Coprobacter	Simple mode	14	0.0173468	0.104006	0.870105	-0.186505	0.221199	1.0175	0.829854	1.24757
Pulmonary embolism	Coprobacter	Weighted mode	14	0.00552854	0.102233	0.957695	-0.194848	0.205905	1.00554	0.822959	1.22864
Pulmonary embolism	Ruminococcusgnavusgroup	MR Egger	11	0.216586	0.248665	0.406391	-0.270798	0.703969	1.24183	0.762771	2.02176
Pulmonary embolism	Ruminococcusgnavusgroup	Weighted median	11	-0.000495929	0.0701307	0.994358	-0.137952	0.13696	0.999504	0.87114	1.14678
Pulmonary embolism	Ruminococcusgnavusgroup	Inverse variance weighted	11	-0.0433287	0.0519405	0.404169	-0.145132	0.0584747	0.957597	0.864908	1.06022
Pulmonary embolism	Ruminococcusgnavusgroup	Simple mode	11	0.0219904	0.112279	0.848646	-0.198077	0.242057	1.02223	0.820307	1.27387
Pulmonary embolism	Ruminococcusgnavusgroup	Weighted mode	11	0.0241501	0.105505	0.823561	-0.18264	0.230941	1.02444	0.833068	1.25978
Pulmonary embolism	Lactobacillus	MR Egger	8	-0.0437265	0.189352	0.825044	-0.414857	0.327404	0.957216	0.660435	1.38736
Pulmonary embolism	Lactobacillus	Weighted median	8	0.0288171	0.0776534	0.710564	-0.123384	0.181018	1.02924	0.883925	1.19844
Pulmonary embolism	Lactobacillus	Inverse variance weighted	8	-0.0452066	0.0681919	0.507375	-0.178863	0.0884496	0.9558	0.836221	1.09248
Pulmonary embolism	Lactobacillus	Simple mode	8	0.023707	0.129761	0.860214	-0.230624	0.278038	1.02399	0.794038	1.32054
Pulmonary embolism	Lactobacillus	Weighted mode	8	0.0551669	0.104173	0.612784	-0.149012	0.259346	1.05672	0.861559	1.29608
Pulmonary embolism	Desulfovibrio	MR Egger	10	-0.324969	0.265937	0.256498	-0.846206	0.196268	0.72255	0.42904	1.21685
Pulmonary embolism	Desulfovibrio	Weighted median	10	-0.0868847	0.0984398	0.377443	-0.279827	0.106057	0.916783	0.755915	1.11189
Pulmonary embolism	Desulfovibrio	Inverse variance weighted	10	-0.11863	0.0880547	0.177906	-0.291217	0.0539573	0.888136	0.747353	1.05544
Pulmonary embolism	Desulfovibrio	Simple mode	10	-0.0643527	0.157496	0.692385	-0.373045	0.24434	0.937674	0.688634	1.27678
Pulmonary embolism	Desulfovibrio	Weighted mode	10	-0.106768	0.128552	0.427716	-0.35873	0.145195	0.898734	0.698563	1.15626
Pulmonary embolism	Bifidobacterium	MR Egger	14	0.116893	0.158142	0.474019	-0.193066	0.426852	1.124	0.824427	1.53243
Pulmonary embolism	Bifidobacterium	Weighted median	14	-0.0802613	0.0878025	0.360658	-0.252354	0.0918316	0.922875	0.77697	1.09618
Pulmonary embolism	Bifidobacterium	Inverse variance weighted	14	-0.0435528	0.0606779	0.472899	-0.162481	0.0753759	0.957382	0.850032	1.07829
Pulmonary embolism	Bifidobacterium	Simple mode	14	0.176576	0.15893	0.28668	-0.134926	0.488078	1.19313	0.873781	1.62918
Pulmonary embolism	Bifidobacterium	Weighted mode	14	-0.139232	0.128777	0.299261	-0.391635	0.11317	0.870026	0.675951	1.11982
Pulmonary embolism	Senegalimassilia	MR Egger	6	0.146026	0.334547	0.685008	-0.509685	0.801738	1.15723	0.600685	2.22941
Pulmonary embolism	Senegalimassilia	Weighted median	6	-0.0101316	0.0941939	0.914343	-0.194752	0.174488	0.98992	0.823039	1.19064
Pulmonary embolism	Senegalimassilia	Inverse variance weighted	6	0.00647964	0.0787864	0.934453	-0.147942	0.160901	1.0065	0.862481	1.17457
Pulmonary embolism	Senegalimassilia	Simple mode	6	-0.0066624	0.137687	0.96328	-0.276529	0.263204	0.99336	0.758412	1.30109
Pulmonary embolism	Senegalimassilia	Weighted mode	6	-0.0066624	0.14012	0.963917	-0.281297	0.267972	0.99336	0.754804	1.30731
Pulmonary embolism	Adlercreutzia	MR Egger	12	0.726523	0.282808	0.0279402	0.17222	1.28083	2.06788	1.18794	3.59961
Pulmonary embolism	Adlercreutzia	Weighted median	12	0.115152	0.0840511	0.170679	-0.0495881	0.279892	1.12204	0.951621	1.32299
Pulmonary embolism	Adlercreutzia	Inverse variance weighted	12	0.0522351	0.0681227	0.443213	-0.0812854	0.185756	1.05362	0.921931	1.20413
Pulmonary embolism	Adlercreutzia	Simple mode	12	0.13862	0.153415	0.385587	-0.162073	0.439314	1.14869	0.850379	1.55164
Pulmonary embolism	Adlercreutzia	Weighted mode	12	0.132215	0.145145	0.381867	-0.152269	0.4167	1.14135	0.858757	1.51695
Pulmonary embolism	Ruminococcusgauvreauiigroup	MR Egger	13	0.135277	0.292202	0.652419	-0.437439	0.707993	1.14485	0.645688	2.02991
Pulmonary embolism	Ruminococcusgauvreauiigroup	Weighted median	13	0.0133407	0.0867267	0.877748	-0.156644	0.183325	1.01343	0.855009	1.2012
Pulmonary embolism	Ruminococcusgauvreauiigroup	Inverse variance weighted	13	0.041689	0.0675141	0.536915	-0.0906386	0.174017	1.04257	0.913348	1.19008
Pulmonary embolism	Ruminococcusgauvreauiigroup	Simple mode	13	-0.0621349	0.143105	0.671854	-0.342621	0.218351	0.939756	0.709907	1.24402
Pulmonary embolism	Ruminococcusgauvreauiigroup	Weighted mode	13	-0.0735748	0.134034	0.593122	-0.336281	0.189131	0.929067	0.714423	1.2082
Pulmonary embolism	Victivallis	MR Egger	12	0.685522	0.486318	0.188986	-0.267662	1.63871	1.98481	0.765167	5.1485
Pulmonary embolism	Victivallis	Weighted median	12	-0.0456208	0.0536152	0.394828	-0.150707	0.059465	0.955404	0.8601	1.06127
Pulmonary embolism	Victivallis	Inverse variance weighted	12	0.0241629	0.0758459	0.750046	-0.124495	0.172821	1.02446	0.882943	1.18865
Pulmonary embolism	Victivallis	Simple mode	12	-0.0942831	0.0764923	0.243426	-0.244208	0.0556417	0.910025	0.783325	1.05722
Pulmonary embolism	Victivallis	Weighted mode	12	-0.0942831	0.0783169	0.253908	-0.247784	0.059218	0.910025	0.780528	1.06101
Pulmonary embolism	Coprococcus1	MR Egger	14	-0.210567	0.267003	0.445628	-0.733892	0.312758	0.810125	0.480037	1.36719
Pulmonary embolism	Coprococcus1	Weighted median	14	0.0189689	0.102717	0.853488	-0.182357	0.220295	1.01915	0.833304	1.24644
Pulmonary embolism	Coprococcus1	Inverse variance weighted	14	-0.0392579	0.100438	0.695897	-0.236117	0.157601	0.961503	0.789688	1.1707
Pulmonary embolism	Coprococcus1	Simple mode	14	0.0584563	0.158338	0.717932	-0.251887	0.368799	1.0602	0.777333	1.446
Pulmonary embolism	Coprococcus1	Weighted mode	14	0.0394664	0.128221	0.763111	-0.211848	0.29078	1.04026	0.809088	1.33747
Pulmonary embolism	Eubacteriumoxidoreducensgroup	MR Egger	6	0.283377	0.255144	0.32898	-0.216706	0.783459	1.32761	0.805167	2.18903
Pulmonary embolism	Eubacteriumoxidoreducensgroup	Weighted median	6	0.0430281	0.078163	0.581982	-0.110171	0.196228	1.04397	0.895681	1.2168
Pulmonary embolism	Eubacteriumoxidoreducensgroup	Inverse variance weighted	6	0.00347766	0.0649399	0.957292	-0.123805	0.13076	1.00348	0.883553	1.13969
Pulmonary embolism	Eubacteriumoxidoreducensgroup	Simple mode	6	0.0633797	0.114192	0.602788	-0.160436	0.287195	1.06543	0.851773	1.33268
Pulmonary embolism	Eubacteriumoxidoreducensgroup	Weighted mode	6	0.0661944	0.109938	0.573364	-0.149284	0.281673	1.06843	0.861324	1.32535
Pulmonary embolism	Fusicatenibacter	MR Egger	18	0.292196	0.255445	0.269503	-0.208476	0.792869	1.33937	0.811821	2.20973
Pulmonary embolism	Fusicatenibacter	Weighted median	18	0.00489283	0.0987426	0.96048	-0.188643	0.198428	1.0049	0.828082	1.21948
Pulmonary embolism	Fusicatenibacter	Inverse variance weighted	18	0.0293855	0.0682016	0.666568	-0.10429	0.163061	1.02982	0.900964	1.17711
Pulmonary embolism	Fusicatenibacter	Simple mode	18	-0.0221453	0.168303	0.896862	-0.35202	0.307729	0.978098	0.703266	1.36033
Pulmonary embolism	Fusicatenibacter	Weighted mode	18	-0.0320565	0.169761	0.85246	-0.364788	0.300675	0.968452	0.694344	1.35077
Pulmonary embolism	Parabacteroides	MR Egger	8	-0.180036	0.464132	0.711479	-1.08973	0.729661	0.83524	0.336306	2.07438
Pulmonary embolism	Parabacteroides	Weighted median	8	-0.171779	0.133093	0.196819	-0.432641	0.0890833	0.842165	0.648793	1.09317
Pulmonary embolism	Parabacteroides	Inverse variance weighted	8	-0.140835	0.114085	0.217027	-0.364442	0.0827719	0.868632	0.694584	1.08629
Pulmonary embolism	Parabacteroides	Simple mode	8	-0.398291	0.268681	0.181796	-0.924905	0.128324	0.671467	0.396569	1.13692
Pulmonary embolism	Parabacteroides	Weighted mode	8	-0.394464	0.261407	0.175038	-0.906822	0.117893	0.674041	0.403806	1.12512
Pulmonary embolism	Alloprevotella	MR Egger	6	0.0862034	0.679836	0.905217	-1.24628	1.41868	1.09003	0.287574	4.13167
Pulmonary embolism	Alloprevotella	Weighted median	6	0.0360813	0.0647941	0.577622	-0.090915	0.163078	1.03674	0.913095	1.17713
Pulmonary embolism	Alloprevotella	Inverse variance weighted	6	-0.00979425	0.0680566	0.885569	-0.143185	0.123597	0.990254	0.866594	1.13156
Pulmonary embolism	Alloprevotella	Simple mode	6	0.0553443	0.0833323	0.535997	-0.107987	0.218676	1.0569	0.897639	1.24443
Pulmonary embolism	Alloprevotella	Weighted mode	6	0.0502094	0.0795271	0.555545	-0.105664	0.206083	1.05149	0.899727	1.22885
Pulmonary embolism	Bilophila	MR Egger	15	-0.752886	0.389301	0.07519	-1.51592	0.0101437	0.471005	0.219607	1.0102
Pulmonary embolism	Bilophila	Weighted median	15	-0.0460075	0.108898	0.672673	-0.259448	0.167433	0.955035	0.771478	1.18227
Pulmonary embolism	Bilophila	Inverse variance weighted	15	-0.125139	0.0984824	0.203846	-0.318164	0.067887	0.882375	0.727483	1.07024
Pulmonary embolism	Bilophila	Simple mode	15	0.0477586	0.206231	0.820216	-0.356453	0.45197	1.04892	0.700155	1.57141
Pulmonary embolism	Bilophila	Weighted mode	15	0.0524597	0.202683	0.799536	-0.344799	0.449718	1.05386	0.708363	1.56787
Pulmonary embolism	RuminococcaceaeUCG005	MR Egger	17	-0.202487	0.176061	0.268112	-0.547567	0.142593	0.816697	0.578356	1.15326
Pulmonary embolism	RuminococcaceaeUCG005	Weighted median	17	-0.000861276	0.0868204	0.992085	-0.171029	0.169307	0.999139	0.842797	1.18448
Pulmonary embolism	RuminococcaceaeUCG005	Inverse variance weighted	17	0.00323531	0.0647877	0.960173	-0.123749	0.130219	1.00324	0.883602	1.13908
Pulmonary embolism	RuminococcaceaeUCG005	Simple mode	17	0.0470132	0.149074	0.756559	-0.245172	0.339199	1.04814	0.78257	1.40382
Pulmonary embolism	RuminococcaceaeUCG005	Weighted mode	17	0.00819862	0.128986	0.950106	-0.244614	0.261011	1.00823	0.783007	1.29824
Pulmonary embolism	Butyricimonas	MR Egger	16	0.0498165	0.265734	0.853984	-0.471021	0.570654	1.05108	0.624364	1.76942
Pulmonary embolism	Butyricimonas	Weighted median	16	0.0360574	0.0819334	0.659878	-0.124532	0.196647	1.03672	0.88291	1.21731
Pulmonary embolism	Butyricimonas	Inverse variance weighted	16	0.0503404	0.0657453	0.443862	-0.0785205	0.179201	1.05163	0.924483	1.19626
Pulmonary embolism	Butyricimonas	Simple mode	16	-0.0440948	0.163265	0.790779	-0.364095	0.275905	0.956863	0.694825	1.31772
Pulmonary embolism	Butyricimonas	Weighted mode	16	-0.0176069	0.152404	0.909559	-0.316318	0.281104	0.982547	0.728828	1.32459
Pulmonary embolism	Romboutsia	MR Egger	14	-0.205532	0.19151	0.30428	-0.580891	0.169827	0.814214	0.5594	1.1851
Pulmonary embolism	Romboutsia	Weighted median	14	-0.143365	0.0910807	0.115478	-0.321883	0.0351535	0.866438	0.724783	1.03578
Pulmonary embolism	Romboutsia	Inverse variance weighted	14	-0.111853	0.0671324	0.0956831	-0.243432	0.0197267	0.894176	0.783933	1.01992
Pulmonary embolism	Romboutsia	Simple mode	14	-0.14199	0.144205	0.342773	-0.424632	0.140652	0.86763	0.654011	1.15102
Pulmonary embolism	Romboutsia	Weighted mode	14	-0.139609	0.137257	0.327647	-0.408633	0.129415	0.869698	0.664558	1.13816
Pulmonary embolism	LachnospiraceaeUCG010	MR Egger	12	-0.177306	0.231726	0.461855	-0.631489	0.276877	0.837523	0.531799	1.319
Pulmonary embolism	LachnospiraceaeUCG010	Weighted median	12	-0.235584	0.101215	0.0199348	-0.433965	-0.0372037	0.790109	0.647935	0.96348
Pulmonary embolism	LachnospiraceaeUCG010	Inverse variance weighted	12	-0.199667	0.0738509	0.00685837	-0.344414	-0.0549188	0.819004	0.708635	0.946562
Pulmonary embolism	LachnospiraceaeUCG010	Simple mode	12	-0.262663	0.169542	0.149595	-0.594965	0.0696386	0.769001	0.551582	1.07212
Pulmonary embolism	LachnospiraceaeUCG010	Weighted mode	12	-0.256006	0.156174	0.12942	-0.562107	0.0500936	0.774137	0.570007	1.05137
Pulmonary embolism	Gordonibacter	MR Egger	13	-0.148174	0.147605	0.337021	-0.437481	0.141132	0.862281	0.645661	1.15158
Pulmonary embolism	Gordonibacter	Weighted median	13	-0.00398803	0.0524469	0.939388	-0.106784	0.098808	0.99602	0.89872	1.10385
Pulmonary embolism	Gordonibacter	Inverse variance weighted	13	-0.0300079	0.0370955	0.418552	-0.102715	0.0426992	0.970438	0.902384	1.04362
Pulmonary embolism	Gordonibacter	Simple mode	13	0.0852644	0.105914	0.43646	-0.122327	0.292855	1.089	0.884859	1.34025
Pulmonary embolism	Gordonibacter	Weighted mode	13	0.0822551	0.104515	0.446539	-0.122595	0.287105	1.08573	0.884622	1.33256
Pulmonary embolism	Eubacteriumcoprostanoligenesgroup	MR Egger	14	-0.113744	0.309362	0.719521	-0.720092	0.492605	0.892487	0.486707	1.63657
Pulmonary embolism	Eubacteriumcoprostanoligenesgroup	Weighted median	14	-0.0272614	0.107935	0.800598	-0.238813	0.18429	0.973107	0.787562	1.20236
Pulmonary embolism	Eubacteriumcoprostanoligenesgroup	Inverse variance weighted	14	-0.0154325	0.0784523	0.844053	-0.169199	0.138334	0.984686	0.844341	1.14836
Pulmonary embolism	Eubacteriumcoprostanoligenesgroup	Simple mode	14	-0.040027	0.161559	0.808194	-0.356682	0.276628	0.960763	0.699995	1.31868
Pulmonary embolism	Eubacteriumcoprostanoligenesgroup	Weighted mode	14	-0.0222998	0.158461	0.890243	-0.332884	0.288284	0.977947	0.716853	1.33414
Pulmonary embolism	Subdoligranulum	MR Egger	13	0.0320822	0.2148	0.883974	-0.388926	0.45309	1.0326	0.677785	1.57317
Pulmonary embolism	Subdoligranulum	Weighted median	13	0.137628	0.104602	0.188264	-0.0673915	0.342647	1.14755	0.934829	1.40867
Pulmonary embolism	Subdoligranulum	Inverse variance weighted	13	0.130561	0.0770971	0.0903677	-0.0205494	0.281671	1.13947	0.97966	1.32534
Pulmonary embolism	Subdoligranulum	Simple mode	13	0.230875	0.17399	0.209223	-0.110145	0.571895	1.2597	0.895704	1.77162
Pulmonary embolism	Subdoligranulum	Weighted mode	13	0.169911	0.146315	0.268112	-0.116867	0.45669	1.1852	0.889704	1.57884
Pulmonary embolism	Sutterella	MR Egger	12	-0.554402	0.310143	0.104138	-1.16228	0.0534776	0.574416	0.312772	1.05493
Pulmonary embolism	Sutterella	Weighted median	12	-0.061982	0.101637	0.541971	-0.261191	0.137227	0.9399	0.770134	1.14709
Pulmonary embolism	Sutterella	Inverse variance weighted	12	-0.147851	0.0717019	0.0392052	-0.288387	-0.00731552	0.862559	0.749472	0.992711
Pulmonary embolism	Sutterella	Simple mode	12	0.00725111	0.163447	0.96541	-0.313105	0.327607	1.00728	0.731173	1.38764
Pulmonary embolism	Sutterella	Weighted mode	12	0.00725111	0.171568	0.967046	-0.329023	0.343525	1.00728	0.719627	1.40991
Pulmonary embolism	Methanobrevibacter	MR Egger	8	0.199887	0.199785	0.355689	-0.191691	0.591465	1.22126	0.825562	1.80663
Pulmonary embolism	Methanobrevibacter	Weighted median	8	0.0487654	0.0678165	0.472092	-0.0841549	0.181686	1.04997	0.919289	1.19924
Pulmonary embolism	Methanobrevibacter	Inverse variance weighted	8	0.0596215	0.0502475	0.235403	-0.0388637	0.158107	1.06143	0.961882	1.17129
Pulmonary embolism	Methanobrevibacter	Simple mode	8	0.0486957	0.106753	0.662096	-0.160541	0.257932	1.0499	0.851683	1.29425
Pulmonary embolism	Methanobrevibacter	Weighted mode	8	0.0486957	0.0961561	0.628117	-0.13977	0.237162	1.0499	0.869558	1.26765
Pulmonary embolism	Marvinbryantia	MR Egger	10	0.195496	0.430559	0.661857	-0.648399	1.03939	1.21591	0.522882	2.82749
Pulmonary embolism	Marvinbryantia	Weighted median	10	0.014743	0.121036	0.903052	-0.222488	0.251974	1.01485	0.800524	1.28656
Pulmonary embolism	Marvinbryantia	Inverse variance weighted	10	0.0536188	0.10421	0.606884	-0.150633	0.25787	1.05508	0.860163	1.29417
Pulmonary embolism	Marvinbryantia	Simple mode	10	-0.0312635	0.223362	0.891768	-0.469053	0.406526	0.96922	0.625594	1.50159
Pulmonary embolism	Marvinbryantia	Weighted mode	10	0.0283944	0.186662	0.882451	-0.337464	0.394253	1.0288	0.713578	1.48328
Pulmonary embolism	Intestinimonas	MR Egger	18	0.0775577	0.160598	0.635686	-0.237213	0.392329	1.08064	0.788823	1.48042
Pulmonary embolism	Intestinimonas	Weighted median	18	-0.143568	0.0787956	0.0684505	-0.298007	0.0108715	0.866262	0.742296	1.01093
Pulmonary embolism	Intestinimonas	Inverse variance weighted	18	-0.0907961	0.0590273	0.123999	-0.20649	0.0248975	0.913204	0.813435	1.02521
Pulmonary embolism	Intestinimonas	Simple mode	18	-0.21191	0.125699	0.11009	-0.45828	0.0344603	0.809038	0.632371	1.03506
Pulmonary embolism	Intestinimonas	Weighted mode	18	-0.177688	0.114364	0.138673	-0.401842	0.0464658	0.837203	0.669086	1.04756
Pulmonary embolism	Ruminococcus2	MR Egger	15	0.0901159	0.146535	0.549183	-0.197093	0.377324	1.0943	0.821115	1.45838
Pulmonary embolism	Ruminococcus2	Weighted median	15	0.0793793	0.0816332	0.330857	-0.0806219	0.23938	1.08261	0.922542	1.27046
Pulmonary embolism	Ruminococcus2	Inverse variance weighted	15	0.08654	0.0607671	0.15441	-0.0325635	0.205644	1.0904	0.967961	1.22832
Pulmonary embolism	Ruminococcus2	Simple mode	15	0.102212	0.128076	0.438167	-0.148818	0.353242	1.10762	0.861726	1.42368
Pulmonary embolism	Ruminococcus2	Weighted mode	15	0.0949355	0.104164	0.377508	-0.109226	0.299097	1.09959	0.896528	1.34864
Pulmonary embolism	Collinsella	MR Egger	11	-0.075284	0.340794	0.830095	-0.743241	0.592673	0.92748	0.47557	1.80882
Pulmonary embolism	Collinsella	Weighted median	11	-0.255264	0.108068	0.0181727	-0.467077	-0.0434519	0.774712	0.626832	0.957479
Pulmonary embolism	Collinsella	Inverse variance weighted	11	-0.227113	0.0857021	0.00804859	-0.395089	-0.0591366	0.796831	0.67362	0.942578
Pulmonary embolism	Collinsella	Simple mode	11	-0.287511	0.168266	0.118311	-0.617313	0.0422912	0.750128	0.539392	1.0432
Pulmonary embolism	Collinsella	Weighted mode	11	-0.287511	0.173034	0.127577	-0.626657	0.0516349	0.750128	0.534375	1.05299
Pulmonary embolism	Streptococcus	MR Egger	17	0.00141058	0.323493	0.996578	-0.632636	0.635457	1.00141	0.53119	1.88788
Pulmonary embolism	Streptococcus	Weighted median	17	-0.18733	0.100327	0.0618741	-0.38397	0.00931065	0.82917	0.681152	1.00935
Pulmonary embolism	Streptococcus	Inverse variance weighted	17	-0.114279	0.0812691	0.15967	-0.273567	0.0450082	0.892009	0.760662	1.04604
Pulmonary embolism	Streptococcus	Simple mode	17	-0.292853	0.211481	0.18513	-0.707356	0.12165	0.746132	0.492946	1.12936
Pulmonary embolism	Streptococcus	Weighted mode	17	-0.248117	0.168202	0.159589	-0.577793	0.0815598	0.780269	0.561135	1.08498
Pulmonary embolism	Tyzzerella3	MR Egger	14	-0.317955	0.260037	0.244903	-0.827629	0.191718	0.727635	0.437085	1.21133
Pulmonary embolism	Tyzzerella3	Weighted median	14	-0.0101141	0.0613007	0.868951	-0.130263	0.110035	0.989937	0.877864	1.11632
Pulmonary embolism	Tyzzerella3	Inverse variance weighted	14	-0.0169242	0.0453553	0.70904	-0.105821	0.0719723	0.983218	0.899586	1.07463
Pulmonary embolism	Tyzzerella3	Simple mode	14	0.115584	0.117158	0.341861	-0.114045	0.345213	1.12253	0.892218	1.41229
Pulmonary embolism	Tyzzerella3	Weighted mode	14	0.0783383	0.106643	0.475636	-0.130682	0.287359	1.08149	0.877497	1.3329
Pulmonary embolism	Ruminiclostridium6	MR Egger	17	-0.0998816	0.237811	0.680436	-0.565991	0.366227	0.904945	0.567797	1.44228
Pulmonary embolism	Ruminiclostridium6	Weighted median	17	-0.125141	0.102005	0.219893	-0.32507	0.0747885	0.882373	0.722477	1.07766
Pulmonary embolism	Ruminiclostridium6	Inverse variance weighted	17	-0.00379685	0.0881545	0.965645	-0.17658	0.168986	0.99621	0.838132	1.1841
Pulmonary embolism	Ruminiclostridium6	Simple mode	17	-0.234188	0.20948	0.280093	-0.644769	0.176392	0.791213	0.524784	1.19291
Pulmonary embolism	Ruminiclostridium6	Weighted mode	17	-0.238847	0.205668	0.262545	-0.641957	0.164263	0.787536	0.526262	1.17852
Pulmonary embolism	Eubacteriumruminantiumgroup	MR Egger	19	0.153201	0.13551	0.273944	-0.112399	0.418801	1.16556	0.893687	1.52014
Pulmonary embolism	Eubacteriumruminantiumgroup	Weighted median	19	-0.00888167	0.0543228	0.870126	-0.115354	0.097591	0.991158	0.89105	1.10251
Pulmonary embolism	Eubacteriumruminantiumgroup	Inverse variance weighted	19	-0.0230305	0.0412046	0.576209	-0.103791	0.0577305	0.977233	0.901413	1.05943
Pulmonary embolism	Eubacteriumruminantiumgroup	Simple mode	19	-0.00973817	0.0951393	0.919605	-0.196211	0.176735	0.990309	0.821839	1.19331
Pulmonary embolism	Eubacteriumruminantiumgroup	Weighted mode	19	-0.00112083	0.0935696	0.990574	-0.184517	0.182276	0.99888	0.831506	1.19994
Pulmonary embolism	Terrisporobacter	MR Egger	5	-0.154742	0.249686	0.579311	-0.644127	0.334642	0.856636	0.525121	1.39744
Pulmonary embolism	Terrisporobacter	Weighted median	5	0.150893	0.103016	0.14299	-0.0510192	0.352805	1.16287	0.95026	1.42305
Pulmonary embolism	Terrisporobacter	Inverse variance weighted	5	0.100838	0.0827221	0.222843	-0.0612969	0.262974	1.1061	0.940544	1.30079
Pulmonary embolism	Terrisporobacter	Simple mode	5	0.19657	0.151162	0.263329	-0.0997072	0.492847	1.21722	0.905102	1.63697
Pulmonary embolism	Terrisporobacter	Weighted mode	5	0.185089	0.156673	0.302896	-0.12199	0.492167	1.20332	0.885157	1.63586
Pulmonary embolism	Howardella	MR Egger	11	-0.0093334	0.161919	0.955293	-0.326695	0.308028	0.99071	0.721304	1.36074
Pulmonary embolism	Howardella	Weighted median	11	0.051123	0.0517706	0.323402	-0.0503474	0.152593	1.05245	0.950899	1.16485
Pulmonary embolism	Howardella	Inverse variance weighted	11	0.0612183	0.0385106	0.111914	-0.0142625	0.136699	1.06313	0.985839	1.14648
Pulmonary embolism	Howardella	Simple mode	11	-0.00270164	0.0747073	0.971864	-0.149128	0.143725	0.997302	0.861459	1.15457
Pulmonary embolism	Howardella	Weighted mode	11	0.0155015	0.07092	0.831375	-0.123502	0.154505	1.01562	0.88382	1.16708
Pulmonary embolism	Bacteroides	MR Egger	12	-0.0635327	0.429609	0.885373	-0.905566	0.7785	0.938443	0.404313	2.1782
Pulmonary embolism	Bacteroides	Weighted median	12	-0.172582	0.106821	0.106178	-0.381952	0.0367878	0.841489	0.682528	1.03747
Pulmonary embolism	Bacteroides	Inverse variance weighted	12	-0.149153	0.0811547	0.0660788	-0.308217	0.00990991	0.861437	0.734756	1.00996
Pulmonary embolism	Bacteroides	Simple mode	12	-0.107247	0.181732	0.567024	-0.463441	0.248948	0.898304	0.629115	1.28267
Pulmonary embolism	Bacteroides	Weighted mode	12	-0.110631	0.167355	0.522181	-0.438646	0.217385	0.895269	0.644909	1.24282
Pulmonary embolism	LachnospiraceaeNK4A136group	MR Egger	15	-0.222119	0.123316	0.0948982	-0.463819	0.0195802	0.80082	0.628878	1.01977
Pulmonary embolism	LachnospiraceaeNK4A136group	Weighted median	15	-0.125001	0.0910298	0.169693	-0.30342	0.0534172	0.882496	0.738289	1.05487
Pulmonary embolism	LachnospiraceaeNK4A136group	Inverse variance weighted	15	-0.0944812	0.0617251	0.125849	-0.215462	0.0265001	0.909845	0.806169	1.02685
Pulmonary embolism	LachnospiraceaeNK4A136group	Simple mode	15	-0.158256	0.130024	0.243676	-0.413103	0.0965914	0.853632	0.661594	1.10141
Pulmonary embolism	LachnospiraceaeNK4A136group	Weighted mode	15	-0.137841	0.0987317	0.184424	-0.331355	0.0556728	0.871237	0.71795	1.05725
Pulmonary embolism	Eubacteriumeligensgroup	MR Egger	10	-0.116664	0.214501	0.601345	-0.537086	0.303758	0.889884	0.584449	1.35494
Pulmonary embolism	Eubacteriumeligensgroup	Weighted median	10	0.103236	0.104812	0.324642	-0.102196	0.308668	1.10875	0.902853	1.36161
Pulmonary embolism	Eubacteriumeligensgroup	Inverse variance weighted	10	0.034733	0.076477	0.649712	-0.115162	0.184628	1.03534	0.891222	1.20277
Pulmonary embolism	Eubacteriumeligensgroup	Simple mode	10	0.193848	0.193462	0.342523	-0.185338	0.573034	1.21391	0.830824	1.77364
Pulmonary embolism	Eubacteriumeligensgroup	Weighted mode	10	0.202672	0.16316	0.245568	-0.117123	0.522466	1.22467	0.889476	1.68618
Pulmonary embolism	Oscillibacter	MR Egger	16	-0.121192	0.170822	0.489685	-0.456004	0.21362	0.885864	0.633811	1.23815
Pulmonary embolism	Oscillibacter	Weighted median	16	0.0788847	0.0640838	0.218337	-0.0467195	0.204489	1.08208	0.954355	1.2269
Pulmonary embolism	Oscillibacter	Inverse variance weighted	16	0.0618446	0.0486647	0.203788	-0.0335381	0.157227	1.0638	0.967018	1.17026
Pulmonary embolism	Oscillibacter	Simple mode	16	0.160152	0.1108	0.168908	-0.0570153	0.377319	1.17369	0.94458	1.45837
Pulmonary embolism	Oscillibacter	Weighted mode	16	0.149165	0.111862	0.202273	-0.0700841	0.368413	1.16086	0.932315	1.44544
Pulmonary embolism	Escherichia.Shigella	MR Egger	15	0.0469986	0.244862	0.850756	-0.432932	0.526929	1.04812	0.648605	1.69372
Pulmonary embolism	Escherichia.Shigella	Weighted median	15	-0.0671593	0.0913072	0.462016	-0.246121	0.111803	0.935046	0.781827	1.11829
Pulmonary embolism	Escherichia.Shigella	Inverse variance weighted	15	-0.0623603	0.0775191	0.421137	-0.214298	0.0895772	0.939544	0.807108	1.09371
Pulmonary embolism	Escherichia.Shigella	Simple mode	15	-0.101537	0.162921	0.543155	-0.420863	0.217789	0.903448	0.65648	1.24332
Pulmonary embolism	Escherichia.Shigella	Weighted mode	15	-0.0807449	0.149752	0.598226	-0.374259	0.212769	0.922429	0.687799	1.2371
Pulmonary embolism	Ruminococcus1	MR Egger	13	-0.100687	0.28753	0.732818	-0.664247	0.462872	0.904216	0.514661	1.58863
Pulmonary embolism	Ruminococcus1	Weighted median	13	-0.0900148	0.100921	0.372429	-0.28782	0.10779	0.913918	0.749897	1.11381
Pulmonary embolism	Ruminococcus1	Inverse variance weighted	13	-0.0825611	0.0997714	0.407952	-0.278113	0.112991	0.920755	0.757211	1.11962
Pulmonary embolism	Ruminococcus1	Simple mode	13	-0.142944	0.154074	0.371818	-0.444929	0.159042	0.866803	0.64087	1.17239
Pulmonary embolism	Ruminococcus1	Weighted mode	13	-0.134036	0.145615	0.375457	-0.419441	0.15137	0.874559	0.657414	1.16343
Pulmonary embolism	LachnospiraceaeFCS020group	MR Egger	15	-0.0603862	0.228099	0.795363	-0.507461	0.386688	0.941401	0.602022	1.4721
Pulmonary embolism	LachnospiraceaeFCS020group	Weighted median	15	0.0554863	0.0949869	0.559122	-0.130688	0.241661	1.05705	0.877491	1.27336
Pulmonary embolism	LachnospiraceaeFCS020group	Inverse variance weighted	15	0.132727	0.0857904	0.121838	-0.0354225	0.300876	1.14194	0.965198	1.35104
Pulmonary embolism	LachnospiraceaeFCS020group	Simple mode	15	0.0154265	0.160033	0.924573	-0.298238	0.329091	1.01555	0.742124	1.3897
Pulmonary embolism	LachnospiraceaeFCS020group	Weighted mode	15	0.0022801	0.14933	0.988033	-0.290407	0.294968	1.00228	0.747959	1.34308
Pulmonary embolism	Eubacteriumventriosumgroup	MR Egger	15	-0.240533	0.308532	0.449584	-0.845256	0.364189	0.786208	0.429448	1.43935
Pulmonary embolism	Eubacteriumventriosumgroup	Weighted median	15	-0.0932323	0.0946724	0.324728	-0.27879	0.0923257	0.910982	0.756699	1.09672
Pulmonary embolism	Eubacteriumventriosumgroup	Inverse variance weighted	15	-0.115527	0.068978	0.0939671	-0.250723	0.0196703	0.890897	0.778238	1.01986
Pulmonary embolism	Eubacteriumventriosumgroup	Simple mode	15	-0.101924	0.146592	0.498255	-0.389245	0.185398	0.903099	0.677568	1.2037
Pulmonary embolism	Eubacteriumventriosumgroup	Weighted mode	15	-0.0720497	0.133917	0.599014	-0.334526	0.190427	0.930485	0.715677	1.20977
Pulmonary embolism	LachnospiraceaeUCG004	MR Egger	13	-0.307779	0.316526	0.351765	-0.928169	0.312611	0.735078	0.395277	1.36699
Pulmonary embolism	LachnospiraceaeUCG004	Weighted median	13	-0.00322235	0.104449	0.975388	-0.207942	0.201497	0.996783	0.812254	1.22323
Pulmonary embolism	LachnospiraceaeUCG004	Inverse variance weighted	13	-0.014635	0.0776712	0.850545	-0.166871	0.137601	0.985472	0.846309	1.14752
Pulmonary embolism	LachnospiraceaeUCG004	Simple mode	13	0.0407403	0.190336	0.834107	-0.332318	0.413799	1.04158	0.717259	1.51255
Pulmonary embolism	LachnospiraceaeUCG004	Weighted mode	13	0.0444275	0.182645	0.811924	-0.313556	0.402411	1.04543	0.730843	1.49543
Pulmonary embolism	RuminococcaceaeUCG010	MR Egger	8	-0.233755	0.357765	0.537732	-0.934973	0.467464	0.791556	0.392596	1.59594
Pulmonary embolism	RuminococcaceaeUCG010	Weighted median	8	-0.127778	0.11622	0.271572	-0.355569	0.100013	0.880049	0.700775	1.10519
Pulmonary embolism	RuminococcaceaeUCG010	Inverse variance weighted	8	-0.134648	0.108727	0.215564	-0.347753	0.0784563	0.874023	0.706273	1.08162
Pulmonary embolism	RuminococcaceaeUCG010	Simple mode	8	0.0851368	0.200617	0.68403	-0.308072	0.478346	1.08887	0.734862	1.6134
Pulmonary embolism	RuminococcaceaeUCG010	Weighted mode	8	-0.167003	0.159425	0.329668	-0.479476	0.145469	0.846197	0.619108	1.15658
Pulmonary embolism	RuminococcaceaeUCG014	MR Egger	17	-0.017933	0.149193	0.90592	-0.310352	0.274486	0.982227	0.733189	1.31585
Pulmonary embolism	RuminococcaceaeUCG014	Weighted median	17	0.0280306	0.0839597	0.738486	-0.13653	0.192592	1.02843	0.87238	1.21239
Pulmonary embolism	RuminococcaceaeUCG014	Inverse variance weighted	17	0.0283081	0.0574054	0.621924	-0.0842066	0.140823	1.02871	0.919241	1.15122
Pulmonary embolism	RuminococcaceaeUCG014	Simple mode	17	0.0917307	0.145892	0.53838	-0.194217	0.377678	1.09607	0.823479	1.45889
Pulmonary embolism	RuminococcaceaeUCG014	Weighted mode	17	0.0384188	0.104154	0.717065	-0.165724	0.242561	1.03917	0.84728	1.27451
Pulmonary embolism	Hungatella	MR Egger	5	-0.135778	0.387288	0.749071	-0.894861	0.623306	0.873037	0.408664	1.86508
Pulmonary embolism	Hungatella	Weighted median	5	-0.102798	0.0815469	0.207451	-0.26263	0.0570335	0.902309	0.769026	1.05869
Pulmonary embolism	Hungatella	Inverse variance weighted	5	-0.103839	0.0638894	0.104099	-0.229063	0.0213839	0.90137	0.795279	1.02161
Pulmonary embolism	Hungatella	Simple mode	5	-0.108889	0.10286	0.34947	-0.310495	0.0927173	0.89683	0.733084	1.09715
Pulmonary embolism	Hungatella	Weighted mode	5	-0.105406	0.105868	0.375779	-0.312908	0.102096	0.899959	0.731317	1.10749
Pulmonary embolism	Phascolarctobacterium	MR Egger	11	0.201587	0.311616	0.53384	-0.40918	0.812355	1.22334	0.664195	2.25321
Pulmonary embolism	Phascolarctobacterium	Weighted median	11	-0.000603273	0.0934549	0.99485	-0.183775	0.182568	0.999397	0.832123	1.2003
Pulmonary embolism	Phascolarctobacterium	Inverse variance weighted	11	-0.028277	0.0765751	0.711926	-0.178364	0.12181	0.972119	0.836638	1.12954
Pulmonary embolism	Phascolarctobacterium	Simple mode	11	-0.010915	0.147285	0.942386	-0.299593	0.277763	0.989144	0.74112	1.32017
Pulmonary embolism	Phascolarctobacterium	Weighted mode	11	-0.0207463	0.132957	0.879108	-0.281342	0.23985	0.979467	0.75477	1.27106
Pulmonary embolism	Clostridiumsensustricto1	MR Egger	9	-0.122144	0.212548	0.583507	-0.538739	0.294451	0.885021	0.583484	1.34239
Pulmonary embolism	Clostridiumsensustricto1	Weighted median	9	-0.0460926	0.100597	0.646814	-0.243262	0.151077	0.954954	0.784066	1.16309
Pulmonary embolism	Clostridiumsensustricto1	Inverse variance weighted	9	0.027008	0.0802168	0.736352	-0.130217	0.184233	1.02738	0.877905	1.2023
Pulmonary embolism	Clostridiumsensustricto1	Simple mode	9	-0.0852554	0.151202	0.588308	-0.381611	0.2111	0.918278	0.68276	1.23504
Pulmonary embolism	Clostridiumsensustricto1	Weighted mode	9	-0.0535045	0.127037	0.684718	-0.302498	0.195489	0.947902	0.73897	1.21591
Pulmonary embolism	Lachnospira	MR Egger	7	-0.369117	0.779524	0.655798	-1.89698	1.15875	0.691344	0.15002	3.18595
Pulmonary embolism	Lachnospira	Weighted median	7	0.176753	0.152475	0.246363	-0.122097	0.475604	1.19334	0.885062	1.60899
Pulmonary embolism	Lachnospira	Inverse variance weighted	7	0.225219	0.138416	0.103711	-0.0460753	0.496514	1.2526	0.95497	1.64298
Pulmonary embolism	Lachnospira	Simple mode	7	0.187734	0.210532	0.406883	-0.224908	0.600376	1.20651	0.798589	1.8228
Pulmonary embolism	Lachnospira	Weighted mode	7	0.19837	0.195116	0.348536	-0.184057	0.580798	1.21941	0.831889	1.78746
Pulmonary embolism	Olsenella	MR Egger	11	-0.162026	0.130526	0.24586	-0.417857	0.0938046	0.850419	0.658456	1.09835
Pulmonary embolism	Olsenella	Weighted median	11	0.00167502	0.0519254	0.974266	-0.100099	0.103449	1.00168	0.904748	1.10899
Pulmonary embolism	Olsenella	Inverse variance weighted	11	0.00344937	0.0393304	0.930113	-0.0736383	0.080537	1.00346	0.929008	1.08387
Pulmonary embolism	Olsenella	Simple mode	11	0.0348314	0.088723	0.702863	-0.139066	0.208728	1.03545	0.870171	1.23211
Pulmonary embolism	Olsenella	Weighted mode	11	-0.067499	0.0811765	0.425096	-0.226605	0.0916069	0.934729	0.797236	1.09593
Pulmonary embolism	Veillonella	MR Egger	8	-0.889302	0.681309	0.239613	-2.22467	0.446063	0.410942	0.108103	1.56215
Pulmonary embolism	Veillonella	Weighted median	8	0.0117806	0.0996498	0.905894	-0.183533	0.207094	1.01185	0.832324	1.2301
Pulmonary embolism	Veillonella	Inverse variance weighted	8	0.0269091	0.0756344	0.722006	-0.121334	0.175152	1.02727	0.885738	1.19143
Pulmonary embolism	Veillonella	Simple mode	8	0.0269609	0.16802	0.87705	-0.302359	0.356281	1.02733	0.739073	1.42801
Pulmonary embolism	Veillonella	Weighted mode	8	0.0296166	0.159848	0.858263	-0.283685	0.342918	1.03006	0.753004	1.40905
Pulmonary embolism	LachnospiraceaeND3007group	MR Egger	3	6.08254	2.74795	0.270137	0.696558	11.4685	438.142	2.00683	95657.5
Pulmonary embolism	LachnospiraceaeND3007group	Weighted median	3	-0.105521	0.223758	0.637222	-0.544087	0.333044	0.899855	0.580372	1.39521
Pulmonary embolism	LachnospiraceaeND3007group	Inverse variance weighted	3	0.0801616	0.263927	0.761336	-0.437135	0.597458	1.08346	0.645884	1.81749
Pulmonary embolism	LachnospiraceaeND3007group	Simple mode	3	-0.159465	0.251982	0.591544	-0.653349	0.33442	0.8526	0.5203	1.39713
Pulmonary embolism	LachnospiraceaeND3007group	Weighted mode	3	-0.155838	0.24664	0.59208	-0.639254	0.327577	0.855697	0.527686	1.3876
Pulmonary embolism	Enterorhabdus	MR Egger	7	-0.108623	0.203169	0.615806	-0.506835	0.289588	0.897068	0.602399	1.33588
Pulmonary embolism	Enterorhabdus	Weighted median	7	-0.139433	0.097285	0.151787	-0.330112	0.0512451	0.869851	0.718843	1.05258
Pulmonary embolism	Enterorhabdus	Inverse variance weighted	7	-0.112673	0.0724278	0.119787	-0.254632	0.029285	0.893442	0.775202	1.02972
Pulmonary embolism	Enterorhabdus	Simple mode	7	-0.140944	0.141719	0.358366	-0.418713	0.136826	0.868538	0.657893	1.14663
Pulmonary embolism	Enterorhabdus	Weighted mode	7	-0.140944	0.130163	0.320472	-0.396064	0.114176	0.868538	0.672964	1.12095
Pulmonary embolism	Intestinibacter	MR Egger	15	-0.196412	0.212912	0.373071	-0.61372	0.220896	0.821673	0.541333	1.24719
Pulmonary embolism	Intestinibacter	Weighted median	15	0.00224164	0.0867987	0.979396	-0.167884	0.172367	1.00224	0.845452	1.18811
Pulmonary embolism	Intestinibacter	Inverse variance weighted	15	-0.0609373	0.0641176	0.341909	-0.186608	0.0647331	0.940882	0.829769	1.06687
Pulmonary embolism	Intestinibacter	Simple mode	15	0.0518578	0.159233	0.749489	-0.260239	0.363955	1.05323	0.770867	1.43901
Pulmonary embolism	Intestinibacter	Weighted mode	15	0.0351384	0.150009	0.818188	-0.25888	0.329156	1.03576	0.771916	1.3898
Pulmonary embolism	Oscillospira	MR Egger	9	-0.179885	0.412962	0.676244	-0.989291	0.62952	0.835366	0.37184	1.87671
Pulmonary embolism	Oscillospira	Weighted median	9	0.256334	0.101436	0.0115026	0.0575192	0.455149	1.29218	1.05921	1.57641
Pulmonary embolism	Oscillospira	Inverse variance weighted	9	0.12536	0.0921765	0.17383	-0.055306	0.306026	1.13356	0.946196	1.35802
Pulmonary embolism	Oscillospira	Simple mode	9	0.323998	0.152441	0.0662662	0.0252133	0.622783	1.38264	1.02553	1.86411
Pulmonary embolism	Oscillospira	Weighted mode	9	0.323998	0.162169	0.0807786	0.00614623	0.64185	1.38264	1.00617	1.89999
Pulmonary embolism	Faecalibacterium	MR Egger	13	-0.139448	0.132619	0.315583	-0.399381	0.120485	0.869838	0.670735	1.12804
Pulmonary embolism	Faecalibacterium	Weighted median	13	-0.0281069	0.0937286	0.764272	-0.211815	0.155601	0.972284	0.809114	1.16836
Pulmonary embolism	Faecalibacterium	Inverse variance weighted	13	-0.0295569	0.0645799	0.647183	-0.156134	0.0970198	0.970876	0.855445	1.10188
Pulmonary embolism	Faecalibacterium	Simple mode	13	-0.0669795	0.137933	0.635999	-0.337327	0.203368	0.935214	0.713675	1.22552
Pulmonary embolism	Faecalibacterium	Weighted mode	13	-0.0669795	0.101514	0.521842	-0.265948	0.131989	0.935214	0.766479	1.1411
Pulmonary embolism	Actinomyces	MR Egger	8	-0.132118	0.164626	0.452853	-0.454786	0.19055	0.876238	0.634584	1.20991
Pulmonary embolism	Actinomyces	Weighted median	8	-0.120702	0.0834816	0.14822	-0.284326	0.0429222	0.886298	0.752522	1.04386
Pulmonary embolism	Actinomyces	Inverse variance weighted	8	-0.107823	0.0651323	0.0978356	-0.235482	0.0198368	0.897787	0.79019	1.02003
Pulmonary embolism	Actinomyces	Simple mode	8	-0.124785	0.118109	0.32582	-0.356279	0.106708	0.882686	0.700277	1.11261
Pulmonary embolism	Actinomyces	Weighted mode	8	-0.121813	0.105335	0.285439	-0.328269	0.0846426	0.885314	0.720169	1.08833
Pulmonary embolism	CandidatusSoleaferrea	MR Egger	12	0.368826	0.269786	0.201535	-0.159955	0.897606	1.44604	0.852182	2.45372
Pulmonary embolism	CandidatusSoleaferrea	Weighted median	12	0.00783947	0.0731263	0.914627	-0.135488	0.151167	1.00787	0.87329	1.16319
Pulmonary embolism	CandidatusSoleaferrea	Inverse variance weighted	12	0.00544391	0.064505	0.932742	-0.120986	0.131874	1.00546	0.886046	1.14096
Pulmonary embolism	CandidatusSoleaferrea	Simple mode	12	-0.126104	0.152862	0.426924	-0.425713	0.173505	0.881523	0.653304	1.18947
Pulmonary embolism	CandidatusSoleaferrea	Weighted mode	12	0.101039	0.138161	0.479878	-0.169757	0.371836	1.10632	0.84387	1.45039
Pulmonary embolism	Blautia	MR Egger	13	-0.439952	0.214371	0.0647193	-0.860119	-0.0197852	0.644067	0.423112	0.980409
Pulmonary embolism	Blautia	Weighted median	13	-0.0524995	0.108426	0.628246	-0.265015	0.160015	0.948855	0.767195	1.17353
Pulmonary embolism	Blautia	Inverse variance weighted	13	-0.103243	0.081675	0.206206	-0.263326	0.0568403	0.901908	0.768492	1.05849
Pulmonary embolism	Blautia	Simple mode	13	0.0381216	0.17712	0.833202	-0.309033	0.385277	1.03886	0.734156	1.47002
Pulmonary embolism	Blautia	Weighted mode	13	0.0165885	0.182777	0.929182	-0.341653	0.37483	1.01673	0.710594	1.45474
Pulmonary embolism	Lachnoclostridium	MR Egger	14	0.296156	0.275392	0.303343	-0.243612	0.835924	1.34468	0.783792	2.30694
Pulmonary embolism	Lachnoclostridium	Weighted median	14	0.0172087	0.107997	0.873398	-0.194465	0.228883	1.01736	0.823275	1.25719
Pulmonary embolism	Lachnoclostridium	Inverse variance weighted	14	0.0287099	0.0790833	0.716579	-0.126293	0.183713	1.02913	0.881356	1.20167
Pulmonary embolism	Lachnoclostridium	Simple mode	14	-0.135684	0.213325	0.535787	-0.5538	0.282433	0.873119	0.574761	1.32635
Pulmonary embolism	Lachnoclostridium	Weighted mode	14	-0.151135	0.196113	0.454691	-0.535516	0.233246	0.859732	0.585367	1.26269
Pulmonary embolism	Eubacteriumhalliigroup	MR Egger	14	0.319392	0.190465	0.119395	-0.0539188	0.692703	1.37629	0.947509	1.99911
Pulmonary embolism	Eubacteriumhalliigroup	Weighted median	14	0.027468	0.103191	0.790096	-0.174787	0.229723	1.02785	0.839636	1.25825
Pulmonary embolism	Eubacteriumhalliigroup	Inverse variance weighted	14	0.0823567	0.0951723	0.38685	-0.104181	0.268894	1.08584	0.901062	1.30852
Pulmonary embolism	Eubacteriumhalliigroup	Simple mode	14	0.023072	0.175483	0.897411	-0.320875	0.367019	1.02334	0.725514	1.44343
Pulmonary embolism	Eubacteriumhalliigroup	Weighted mode	14	0.0495923	0.136955	0.723091	-0.21884	0.318025	1.05084	0.80345	1.37441
Pulmonary embolism	Slackia	MR Egger	9	-0.874727	0.310526	0.0258873	-1.48336	-0.266097	0.416976	0.226875	0.766365
Pulmonary embolism	Slackia	Weighted median	9	-0.07851	0.0964599	0.415695	-0.267571	0.110551	0.924493	0.765236	1.11689
Pulmonary embolism	Slackia	Inverse variance weighted	9	-0.0882573	0.0870801	0.310813	-0.258934	0.0824197	0.915525	0.771874	1.08591
Pulmonary embolism	Slackia	Simple mode	9	-0.0962209	0.163169	0.571666	-0.416033	0.223591	0.908263	0.659659	1.25056
Pulmonary embolism	Slackia	Weighted mode	9	-0.0634908	0.154409	0.691732	-0.366133	0.239152	0.938483	0.69341	1.27017
Pulmonary embolism	LachnospiraceaeUCG008	MR Egger	11	-0.278317	0.269784	0.329172	-0.807095	0.250461	0.757057	0.446152	1.28462
Pulmonary embolism	LachnospiraceaeUCG008	Weighted median	11	0.0463699	0.0659376	0.481907	-0.0828678	0.175608	1.04746	0.920473	1.19197
Pulmonary embolism	LachnospiraceaeUCG008	Inverse variance weighted	11	0.0216349	0.0523909	0.679642	-0.0810513	0.124321	1.02187	0.922146	1.13238
Pulmonary embolism	LachnospiraceaeUCG008	Simple mode	11	0.0992496	0.110069	0.388418	-0.116486	0.314986	1.10434	0.890042	1.37024
Pulmonary embolism	LachnospiraceaeUCG008	Weighted mode	11	0.10191	0.109631	0.374486	-0.112966	0.316786	1.10728	0.893181	1.37271
Pulmonary embolism	Parasutterella	MR Egger	16	0.323608	0.183362	0.0993819	-0.0357817	0.682998	1.38211	0.964851	1.9798
Pulmonary embolism	Parasutterella	Weighted median	16	0.0423629	0.0846812	0.61689	-0.123612	0.208338	1.04327	0.883722	1.23163
Pulmonary embolism	Parasutterella	Inverse variance weighted	16	0.0133873	0.0670029	0.841635	-0.117938	0.144713	1.01348	0.888751	1.15571
Pulmonary embolism	Parasutterella	Simple mode	16	0.0557036	0.178404	0.759162	-0.293968	0.405375	1.05728	0.7453	1.49987
Pulmonary embolism	Parasutterella	Weighted mode	16	0.126527	0.170133	0.468551	-0.206933	0.459987	1.13488	0.813074	1.58405
Pulmonary embolism	ChristensenellaceaeR.7group	MR Egger	10	-0.283944	0.323796	0.406092	-0.918584	0.350697	0.752809	0.399084	1.42006
Pulmonary embolism	ChristensenellaceaeR.7group	Weighted median	10	0.0978557	0.124303	0.431144	-0.145778	0.34149	1.1028	0.864349	1.40704
Pulmonary embolism	ChristensenellaceaeR.7group	Inverse variance weighted	10	-0.000899113	0.0913086	0.992143	-0.179864	0.178066	0.999101	0.835384	1.1949
Pulmonary embolism	ChristensenellaceaeR.7group	Simple mode	10	0.120919	0.180511	0.519755	-0.232883	0.474722	1.12853	0.792246	1.60757
Pulmonary embolism	ChristensenellaceaeR.7group	Weighted mode	10	0.120919	0.183369	0.526131	-0.238484	0.480322	1.12853	0.787821	1.6166
Pulmonary embolism	Catenibacterium	MR Egger	4	-0.540113	0.800614	0.569448	-2.10932	1.02909	0.582683	0.121321	2.79852
Pulmonary embolism	Catenibacterium	Weighted median	4	-0.0165695	0.0775104	0.830725	-0.16849	0.135351	0.983567	0.84494	1.14494
Pulmonary embolism	Catenibacterium	Inverse variance weighted	4	-0.0348339	0.0639702	0.586075	-0.160216	0.0905477	0.965766	0.85196	1.09477
Pulmonary embolism	Catenibacterium	Simple mode	4	-0.00375223	0.104981	0.973733	-0.209514	0.20201	0.996255	0.810978	1.22386
Pulmonary embolism	Catenibacterium	Weighted mode	4	0.000431235	0.103252	0.99693	-0.201942	0.202805	1.00043	0.817142	1.22483
Pulmonary embolism	LachnospiraceaeUCG001	MR Egger	15	0.0431068	0.325074	0.896536	-0.594039	0.680253	1.04405	0.552093	1.97438
Pulmonary embolism	LachnospiraceaeUCG001	Weighted median	15	0.0323413	0.0781825	0.67912	-0.120896	0.185579	1.03287	0.886126	1.20392
Pulmonary embolism	LachnospiraceaeUCG001	Inverse variance weighted	15	-0.00519081	0.0687268	0.939794	-0.139895	0.129514	0.994823	0.869449	1.13827
Pulmonary embolism	LachnospiraceaeUCG001	Simple mode	15	0.031578	0.128714	0.809757	-0.220702	0.283858	1.03208	0.801956	1.32824
Pulmonary embolism	LachnospiraceaeUCG001	Weighted mode	15	0.0430989	0.131008	0.74704	-0.213676	0.299874	1.04404	0.80761	1.34969
Pulmonary embolism	RikenellaceaeRC9gutgroup	MR Egger	12	-0.116434	0.237279	0.634224	-0.5815	0.348632	0.890089	0.559059	1.41713
Pulmonary embolism	RikenellaceaeRC9gutgroup	Weighted median	12	0.0508673	0.0503114	0.311993	-0.047743	0.149478	1.05218	0.953379	1.16123
Pulmonary embolism	RikenellaceaeRC9gutgroup	Inverse variance weighted	12	0.0494779	0.03697	0.180791	-0.0229834	0.121939	1.05072	0.977279	1.12969
Pulmonary embolism	RikenellaceaeRC9gutgroup	Simple mode	12	0.0507892	0.0923301	0.593256	-0.130178	0.231756	1.0521	0.877939	1.26081
Pulmonary embolism	RikenellaceaeRC9gutgroup	Weighted mode	12	0.0620102	0.0869877	0.490778	-0.108486	0.232506	1.06397	0.897192	1.26176
Pulmonary embolism	Oxalobacter	MR Egger	12	0.326936	0.241826	0.206177	-0.147043	0.800914	1.38671	0.863257	2.22758
Pulmonary embolism	Oxalobacter	Weighted median	12	-0.0941183	0.0618098	0.127832	-0.215266	0.027029	0.910175	0.806327	1.0274
Pulmonary embolism	Oxalobacter	Inverse variance weighted	12	-0.0179849	0.0577955	0.755663	-0.131264	0.0952944	0.982176	0.876986	1.09998
Pulmonary embolism	Oxalobacter	Simple mode	12	-0.134937	0.108667	0.240156	-0.347925	0.0780511	0.873771	0.706152	1.08118
Pulmonary embolism	Oxalobacter	Weighted mode	12	-0.132344	0.113547	0.26845	-0.354896	0.0902079	0.876039	0.701246	1.0944
Pulmonary embolism	Erysipelatoclostridium	MR Egger	16	-0.00126195	0.213179	0.99536	-0.419093	0.416569	0.998739	0.657643	1.51675
Pulmonary embolism	Erysipelatoclostridium	Weighted median	16	0.0682871	0.0717796	0.341429	-0.0724008	0.208975	1.07067	0.930158	1.23241
Pulmonary embolism	Erysipelatoclostridium	Inverse variance weighted	16	0.10598	0.0528925	0.0451036	0.0023107	0.209649	1.1118	1.00231	1.23325
Pulmonary embolism	Erysipelatoclostridium	Simple mode	16	-0.00782805	0.123323	0.950226	-0.249542	0.233886	0.992203	0.779158	1.2635
Pulmonary embolism	Erysipelatoclostridium	Weighted mode	16	0.00330165	0.11663	0.977789	-0.225293	0.231897	1.00331	0.798282	1.26099
Pulmonary embolism	Eisenbergiella	MR Egger	12	-0.258852	0.342448	0.46715	-0.93005	0.412346	0.771938	0.394534	1.51036
Pulmonary embolism	Eisenbergiella	Weighted median	12	0.0341205	0.062265	0.5837	-0.087919	0.15616	1.03471	0.915835	1.16901
Pulmonary embolism	Eisenbergiella	Inverse variance weighted	12	0.0154095	0.0463771	0.739689	-0.0754896	0.106309	1.01553	0.927289	1.11217
Pulmonary embolism	Eisenbergiella	Simple mode	12	0.045303	0.117228	0.706533	-0.184464	0.27507	1.04634	0.83155	1.31662
Pulmonary embolism	Eisenbergiella	Weighted mode	12	0.045303	0.112771	0.695582	-0.175729	0.266335	1.04634	0.838846	1.30517
Pulmonary embolism	Anaerofilum	MR Egger	11	-0.10065	0.24786	0.694173	-0.586456	0.385156	0.90425	0.556296	1.46984
Pulmonary embolism	Anaerofilum	Weighted median	11	-0.0748759	0.0640317	0.242261	-0.200378	0.0506264	0.927859	0.818421	1.05193
Pulmonary embolism	Anaerofilum	Inverse variance weighted	11	-0.0574639	0.0516091	0.265517	-0.158618	0.0436899	0.944156	0.853323	1.04466
Pulmonary embolism	Anaerofilum	Simple mode	11	-0.0874357	0.104187	0.420954	-0.291641	0.11677	0.916278	0.747036	1.12386
Pulmonary embolism	Anaerofilum	Weighted mode	11	-0.0798428	0.0878653	0.384887	-0.252059	0.0923731	0.923261	0.777199	1.09677
Pulmonary embolism	Butyrivibrio	MR Egger	16	-0.0582241	0.178042	0.748487	-0.407186	0.290737	0.943438	0.665521	1.33741
Pulmonary embolism	Butyrivibrio	Weighted median	16	0.0752742	0.0455883	0.0987032	-0.0140789	0.164627	1.07818	0.98602	1.17895
Pulmonary embolism	Butyrivibrio	Inverse variance weighted	16	0.0218762	0.0403732	0.587923	-0.0572553	0.101008	1.02212	0.944353	1.10629
Pulmonary embolism	Butyrivibrio	Simple mode	16	0.0912014	0.0719728	0.224417	-0.0498652	0.232268	1.09549	0.951358	1.26146
Pulmonary embolism	Butyrivibrio	Weighted mode	16	0.084468	0.0702996	0.248168	-0.0533192	0.222255	1.08814	0.948077	1.24889
Pulmonary embolism	ErysipelotrichaceaeUCG003	MR Egger	17	-0.086844	0.175712	0.628296	-0.43124	0.257552	0.91682	0.649703	1.29376
Pulmonary embolism	ErysipelotrichaceaeUCG003	Weighted median	17	-0.0512552	0.0855464	0.549072	-0.218926	0.116416	0.950036	0.803381	1.12346
Pulmonary embolism	ErysipelotrichaceaeUCG003	Inverse variance weighted	17	-0.0536269	0.0614886	0.38313	-0.174144	0.0668907	0.947786	0.840176	1.06918
Pulmonary embolism	ErysipelotrichaceaeUCG003	Simple mode	17	-0.118739	0.166245	0.485369	-0.44458	0.207102	0.88804	0.641094	1.23011
Pulmonary embolism	ErysipelotrichaceaeUCG003	Weighted mode	17	-0.111906	0.144156	0.448904	-0.394451	0.170639	0.894128	0.67405	1.18606
Pulmonary embolism	Ruminococcustorquesgroup	MR Egger	13	-0.205623	0.30017	0.507507	-0.793955	0.382709	0.81414	0.452053	1.46625
Pulmonary embolism	Ruminococcustorquesgroup	Weighted median	13	0.0140081	0.117344	0.904977	-0.215987	0.244003	1.01411	0.805746	1.27635
Pulmonary embolism	Ruminococcustorquesgroup	Inverse variance weighted	13	-0.0348283	0.0837538	0.677526	-0.198986	0.129329	0.965771	0.819562	1.13806
Pulmonary embolism	Ruminococcustorquesgroup	Simple mode	13	0.189107	0.216275	0.399072	-0.234792	0.613007	1.20817	0.790735	1.84597
Pulmonary embolism	Ruminococcustorquesgroup	Weighted mode	13	0.189107	0.224279	0.415619	-0.250479	0.628694	1.20817	0.778428	1.87516
Pulmonary embolism	Peptococcus	MR Egger	16	-0.157203	0.192851	0.428636	-0.535191	0.220786	0.854531	0.585557	1.24706
Pulmonary embolism	Peptococcus	Weighted median	16	-0.0809938	0.0567956	0.153852	-0.192313	0.0303257	0.922199	0.825048	1.03079
Pulmonary embolism	Peptococcus	Inverse variance weighted	16	-0.00765624	0.0516565	0.882174	-0.108903	0.0935906	0.992373	0.896817	1.09811
Pulmonary embolism	Peptococcus	Simple mode	16	-0.0922509	0.0921242	0.332527	-0.272814	0.0883126	0.911876	0.761234	1.09233
Pulmonary embolism	Peptococcus	Weighted mode	16	-0.0813172	0.0854066	0.356129	-0.248714	0.0860798	0.921901	0.779803	1.08989
Abbreviation: MR, mendelian randomization; SNP, single nucleotide polymorphism; GM, gut microbiota; PE, Pulmonary embolism; Beta: Estimate coefficient; P-value: P-value from GWAS; SE: standard error of coefficient estimate.
